# Supplementary material for: Bis{2-meth­oxy-6-[tris­(hydroxy­meth­yl)methyl­imino­meth­yl]phenolato-κ3 O,N,O′}manganese(II) dimethanol solvate hemihydrate
Source: Acta Crystallogr Sect E Struct Rep Online. 2009 Feb 21;65(Pt 3):m293–4. doi: 10.1107/S1600536809005364 (PMC2968500; doi:10.1107/S1600536809005364)
Supplement: Supplementary file 1 [file e-65-0m293-sup1.cif]

##############################################################################
###                                                                        ###
###        Electronic paper (Acta Crystallographica Section E)             ###
###                                                                        ###
##############################################################################
#                                                                            #
# This CIF contains the data in a paper accepted for publication in Acta     #
# Crystallographica Section E. It conforms to the requirements of Notes      #
# for Authors for Section E, and has been peer reviewed under the auspices   #
# of the IUCr Commission on Journals.                                        #
#                                                                            #
# Full details of the Crystallographic Information File format               #
# are given in the paper "The Crystallographic Information File (CIF):       #
# a New Standard Archive File for Crystallography" by S. R. Hall, F. H.      #
# Allen and I. D. Brown [Acta Cryst. (1991), A47, 655-685].                  #
#                                                                            #
# The current version of the core CIF dictionary is obtainable from          #
# ftp://ftp.iucr.org/pub/cif_core.dic. The current version number is 2.4.    #
#                                                                            #
# Software is freely available for graphical display of the structure(s) in  #
# this CIF.  For information consult the CIF home page http://www.iucr.org/  #
# cif/home.html                                                              #
#                                                                            #
# This file may be used for bona fide research purposes within the           #
# scientific community so long as proper attribution is given to the journal # 
# article from which it was obtained.                                        #
#                                                                            #
##############################################################################
                                             
data_global
_audit_creation_method     'form.cif (version 2.0)'
_journal_data_validation_number     ?
_journal_date_recd_electronic     2009-01-02
_journal_date_accepted     2009-02-15
_journal_name_full     'Acta Crystallographica, Section E'
_journal_year     2009
_journal_volume     65
_journal_issue      3
_journal_page_first     m293
_journal_page_last     m294
_journal_paper_category     QM
_journal_coeditor_code     BI2342
_publ_contact_author_name     'Dr. Zhang, Xiutang'
_publ_contact_author_address
;
      Advanced Material Institute of Research,
      Department of Chemistry and Chemical Engineering,
      Shandong Institute of Education,
      Jinan, 250013,
      P. R.China
      College of Chemistry and Chemical Engineering
      Liaocheng University
      Liaocheng, 252059
      P. R. China
;
_publ_contact_author_email     xiutangzhang@yahoo.com.cn
_publ_contact_author_fax     '0086-531-66778061'
_publ_contact_author_phone     '0086-531-66778061'
_publ_section_title
;\
Bis{2-methoxy-6-[tris(hydroxymethyl)methyliminomethyl]phenolato-\k^3^<i>O</i>,\
<i>N</i>,<i>O</i>'}manganese(II) dimethanol solvate hemihydrate
;
loop_
    _publ_author_name
    _publ_author_address
    'Zhang, Xiutang'
;     Advanced Material Institute of Research,
      Department of Chemistry and Chemical Engineering,
      Shandong Institute of Education,
      Jinan 250013,
      People's Republic of China
and
      College of Chemistry and Chemical Engineering
      Liaocheng University
      Liaocheng 252059
      People's Republic of China
;
    'Wei, Peihai'
;     Department of Chemistry and Chemical Engineering,
      Shandong Institute of Education,
      Jinan 250013,
      People's Republic of China
;
    'Dou, Jianmin'
;     College of Chemistry and Chemical Engineering
      Liaocheng University
      Liaocheng 252059
      People's Republic of China
;
    'Li, Bin'
;     Department of Chemistry and Chemical Engineering,
      Shandong Institute of Education,
      Jinan 250013,
      People's Republic of China
;
    'Hu, Bo'
;     Department of Chemistry and Chemical Engineering,
      Shandong Institute of Education,
      Jinan 250013,
      People's Republic of China
;
data_I
_audit_creation_method     SHELXL-97
_chemical_name_systematic
;
Bis{2-methoxy-6-[tris(hydroxymethyl)methyliminomethyl]phenolato-
\k^3^<i>O</i>,<i>N</i>,<i>O</i>'}manganese(II) dimethanol solvate
hemihydrate
;
_chemical_name_common     ?
_chemical_formula_moiety     'C24 H32 Mn N2 O10, 2(C H4 O), 0.5(H2 O)'
_chemical_formula_sum     'C26 H41 Mn N2 O12.50'
_chemical_formula_iupac     '[Mn (C12 H16 N O5)2], 2C H4 O, 0.5H2 O'
_chemical_formula_weight     636.55
_chemical_melting_point     ?
_symmetry_cell_setting     monoclinic
_symmetry_space_group_name_H-M     'P 21/n'
_symmetry_space_group_name_Hall     '-P 2yn'
loop_
    _symmetry_equiv_pos_as_xyz
    'x, y, z'
    '-x+1/2, y+1/2, -z+1/2'
    '-x, -y, -z'
    'x-1/2, -y-1/2, z-1/2'
_cell_length_a     8.141(2)
_cell_length_b     18.130(5)
_cell_length_c     20.211(6)
_cell_angle_alpha     90.00
_cell_angle_beta     93.590(4)
_cell_angle_gamma     90.00
_cell_volume     2977.2(14)
_cell_formula_units_Z     4
_cell_measurement_reflns_used     5287
_cell_measurement_theta_min     2.02
_cell_measurement_theta_max     25.25
_cell_measurement_temperature     293(2)
_exptl_crystal_description     block
_exptl_crystal_colour     pink
_exptl_crystal_size_max     0.12
_exptl_crystal_size_mid     0.10
_exptl_crystal_size_min     0.09
_exptl_crystal_density_diffrn     1.420
_exptl_crystal_density_meas     ?
_exptl_crystal_density_method     'not measured'
_exptl_crystal_F_000     1344
_exptl_absorpt_coefficient_mu     0.509
_exptl_absorpt_correction_type     'multi-scan'
_exptl_absorpt_process_details     '(SADABS; Sheldrick, 2003)'
_exptl_absorpt_correction_T_min     0.9412
_exptl_absorpt_correction_T_max     0.9554
_exptl_special_details
;
;
_diffrn_ambient_temperature     293(2)
_diffrn_radiation_type     MoK\a
_diffrn_radiation_wavelength     0.71073
_diffrn_radiation_source     'fine-focus sealed tube'
_diffrn_radiation_monochromator     graphite
_diffrn_measurement_device_type     'Bruker APEXII CCD area-detector'
_diffrn_measurement_method     '\f and \w'
_diffrn_reflns_number     14576
_diffrn_reflns_av_R_equivalents     0.0309
_diffrn_reflns_av_sigmaI/netI     0.0381
_diffrn_reflns_theta_min     2.02
_diffrn_reflns_theta_max     25.25
_diffrn_reflns_theta_full     25.25
_diffrn_measured_fraction_theta_max     0.980
_diffrn_measured_fraction_theta_full     0.980
_diffrn_reflns_limit_h_min     -9
_diffrn_reflns_limit_h_max     9
_diffrn_reflns_limit_k_min     -21
_diffrn_reflns_limit_k_max     17
_diffrn_reflns_limit_l_min     -22
_diffrn_reflns_limit_l_max     24
_diffrn_standards_number     0
_diffrn_standards_interval_count     .
_diffrn_standards_interval_time     .
_diffrn_standards_decay_%     ?
_refine_special_details
;
 Refinement of F^2^ against ALL reflections.  The weighted R-factor wR and
 goodness of fit S are based on F^2^, conventional R-factors R are based
 on F, with F set to zero for negative F^2^. The threshold expression of
 F^2^ > 2sigma(F^2^) is used only for calculating R-factors(gt) etc. and is
 not relevant to the choice of reflections for refinement.  R-factors based
 on F^2^ are statistically about twice as large as those based on F, and R-
 factors based on ALL data will be even larger.
;
_reflns_number_total     5287
_reflns_number_gt     4036
_reflns_threshold_expression     I>2\s(I)
_refine_ls_structure_factor_coef     Fsqd
_refine_ls_matrix_type     full
_refine_ls_R_factor_all     0.0690
_refine_ls_R_factor_gt     0.0507
_refine_ls_wR_factor_gt     0.1351
_refine_ls_wR_factor_ref     0.1482
_refine_ls_goodness_of_fit_ref     1.045
_refine_ls_restrained_S_all     1.049
_refine_ls_number_reflns     5287
_refine_ls_number_parameters     416
_refine_ls_number_restraints     16
_refine_ls_hydrogen_treatment     mixed
_refine_ls_weighting_scheme     calc
_refine_ls_weighting_details
         'calc w=1/[\s^2^(Fo^2^)+(0.0796P)^2^+1.8727P] where P=(Fo^2^+2Fc^2^)/3'
_atom_sites_solution_hydrogens     geom
_atom_sites_solution_primary     direct
_atom_sites_solution_secondary     difmap
_refine_ls_shift/su_max     0.001
_refine_ls_shift/su_mean     0.000
_refine_diff_density_max     0.927
_refine_diff_density_min     -0.652
_refine_ls_extinction_method     none
_refine_ls_extinction_coef     ?
loop_
    _atom_type_symbol
    _atom_type_description
    _atom_type_scat_dispersion_real
    _atom_type_scat_dispersion_imag
    _atom_type_scat_source
    'C' 'C' 0.0033 0.0016
                         'International Tables Vol C Tables 4.2.6.8 and 6.1.1.4'
    'H' 'H' 0.0000 0.0000
                         'International Tables Vol C Tables 4.2.6.8 and 6.1.1.4'
    'Mn' 'Mn' 0.3368 0.7283
                         'International Tables Vol C Tables 4.2.6.8 and 6.1.1.4'
    'N' 'N' 0.0061 0.0033
                         'International Tables Vol C Tables 4.2.6.8 and 6.1.1.4'
    'O' 'O' 0.0106 0.0060
                         'International Tables Vol C Tables 4.2.6.8 and 6.1.1.4'
_computing_data_collection     'APEX2 (Bruker, 2004)'
_computing_cell_refinement     'SAINT-Plus (Bruker, 2001)'
_computing_data_reduction     'SAINT-Plus (Bruker, 2001)'
_computing_structure_solution     'SHELXS97 (Sheldrick, 2008)'
_computing_structure_refinement     'SHELXL97 (Sheldrick, 2008)'
_computing_molecular_graphics     'SHELXTL (Sheldrick, 2008)'
_computing_publication_material     'SHELXTL (Sheldrick, 2008)'
loop_
    _atom_site_type_symbol
    _atom_site_label
    _atom_site_fract_x
    _atom_site_fract_y
    _atom_site_fract_z
    _atom_site_U_iso_or_equiv
    _atom_site_adp_type
    _atom_site_calc_flag
    _atom_site_refinement_flags
    _atom_site_occupancy
    _atom_site_disorder_assembly
    _atom_site_disorder_group
    C C1 0.8762(6) 0.5053(3) 0.3266(3) 0.0813(14) Uani d . 1 . .
    H H1A 0.9812 0.5090 0.3509 0.122 Uiso calc R 1 . .
    H H1B 0.8876 0.5190 0.2813 0.122 Uiso calc R 1 . .
    H H1C 0.8368 0.4555 0.3285 0.122 Uiso calc R 1 . .
    C C2 0.6105(4) 0.56122(19) 0.32411(18) 0.0476(8) Uani d . 1 . .
    C C3 0.5514(5) 0.5215(2) 0.26979(19) 0.0574(10) Uani d . 1 . .
    H H3A 0.6184 0.4870 0.2506 0.069 Uiso calc R 1 . .
    C C4 0.3910(6) 0.5330(2) 0.24340(18) 0.0604(10) Uani d . 1 . .
    H H4A 0.3507 0.5059 0.2068 0.072 Uiso calc R 1 . .
    C C5 0.2934(5) 0.5839(2) 0.27131(17) 0.0521(9) Uani d . 1 . .
    H H5A 0.1873 0.5919 0.2530 0.062 Uiso calc R 1 . .
    C C6 0.3507(4) 0.62479(18) 0.32757(16) 0.0440(8) Uani d . 1 . .
    C C7 0.5118(4) 0.61434(18) 0.35482(16) 0.0430(8) Uani d . 1 . .
    C C8 0.2333(4) 0.67685(19) 0.35280(17) 0.0450(8) Uani d . 1 . .
    H H8A 0.1325 0.6813 0.3288 0.054 Uiso calc R 1 . .
    C C9 0.1240(4) 0.76952(19) 0.42168(17) 0.0447(8) Uani d . 1 . .
    C C10 0.1292(4) 0.7749(2) 0.49750(18) 0.0524(9) Uani d . 1 . .
    H H10A 0.0662 0.8172 0.5106 0.063 Uiso calc R 1 . .
    H H10B 0.0813 0.7309 0.5157 0.063 Uiso calc R 1 . .
    C C11 -0.0517(4) 0.7489(2) 0.3971(2) 0.0596(10) Uani d . 1 . .
    H H11A -0.1283 0.7852 0.4124 0.071 Uiso calc R 1 . .
    H H11B -0.0608 0.7486 0.3490 0.071 Uiso calc R 1 . .
    C C12 0.1665(5) 0.8444(2) 0.39232(19) 0.0563(9) Uani d . 1 . .
    H H12B 0.0816 0.8796 0.4021 0.068 Uiso calc R 1 . .
    H H12C 0.2694 0.8617 0.4137 0.068 Uiso calc R 1 . .
    C C13 0.5914(9) 1.0165(3) 0.3854(3) 0.1014(18) Uani d . 1 . .
    H H13A 0.5234 1.0219 0.3452 0.152 Uiso calc R 1 . .
    H H13B 0.7017 1.0315 0.3780 0.152 Uiso calc R 1 . .
    H H13C 0.5488 1.0467 0.4194 0.152 Uiso calc R 1 . .
    C C14 0.6726(6) 0.9237(2) 0.46473(19) 0.0594(10) Uani d . 1 . .
    C C15 0.7689(7) 0.9712(2) 0.5036(2) 0.0746(13) Uani d . 1 . .
    H H15A 0.7847 1.0194 0.4894 0.090 Uiso calc R 1 . .
    C C16 0.8427(6) 0.9479(2) 0.5637(2) 0.0721(12) Uani d . 1 . .
    H H16A 0.9086 0.9800 0.5895 0.087 Uiso calc R 1 . .
    C C17 0.8178(5) 0.8778(2) 0.58459(19) 0.0547(9) Uani d . 1 . .
    H H17A 0.8657 0.8629 0.6254 0.066 Uiso calc R 1 . .
    C C18 0.7211(4) 0.82661(19) 0.54598(17) 0.0445(8) Uani d . 1 . .
    C C19 0.6493(4) 0.84878(19) 0.48343(16) 0.0428(8) Uani d . 1 . .
    C C20 0.7043(4) 0.75505(19) 0.57352(17) 0.0441(8) Uani d . 1 . .
    H H20A 0.7661 0.7456 0.6129 0.053 Uiso calc R 1 . .
    C C21 0.6069(5) 0.63052(19) 0.5864(2) 0.0567(10) Uani d D 1 . .
    C C22 0.4262(5) 0.6059(2) 0.5794(2) 0.0630(11) Uani d . 1 A .
    H H22A 0.4184 0.5544 0.5918 0.076 Uiso calc R 1 . .
    H H22B 0.3624 0.6346 0.6090 0.076 Uiso calc R 1 . .
    C C23 0.6610(6) 0.6332(3) 0.6597(2) 0.0782(14) Uani d . 1 A .
    H H23A 0.6497 0.5844 0.6786 0.094 Uiso calc R 1 . .
    H H23B 0.7764 0.6468 0.6646 0.094 Uiso calc R 1 . .
    C C24 0.7115(19) 0.5685(9) 0.5636(8) 0.076(4) Uani d PD 0.50 A 1
    H H24A 0.8226 0.5871 0.5609 0.092 Uiso calc PR 0.50 A 1
    H H24B 0.7156 0.5308 0.5977 0.092 Uiso calc PR 0.50 A 1
    O O12 0.6698(8) 0.5379(3) 0.5091(3) 0.0742(17) Uani d PD 0.50 A 1
    H H12 0.6435 0.5701 0.4797 0.111 Uiso d PR 0.50 A 1
    C C24A 0.7240(16) 0.5822(9) 0.5488(10) 0.076(4) Uani d PD 0.50 A 2
    H H24C 0.7127 0.5329 0.5666 0.092 Uiso calc PR 0.50 A 2
    H H24D 0.6770 0.5803 0.5035 0.092 Uiso calc PR 0.50 A 2
    O O12A 0.8824(6) 0.5918(3) 0.5439(3) 0.0722(16) Uani d PD 0.50 A 2
    H H12A 0.8899 0.6168 0.5087 0.108 Uiso d PR 0.50 A 2
    C C25 0.5935(11) 0.8441(6) 0.2719(4) 0.169(4) Uani d D 1 . .
    H H25A 0.5563 0.8942 0.2672 0.254 Uiso d R 1 . .
    H H25B 0.5871 0.8205 0.2293 0.254 Uiso d R 1 . .
    H H25C 0.7054 0.8436 0.2900 0.254 Uiso d R 1 . .
    C C26 0.2701(11) 0.8216(4) 0.7004(3) 0.131(3) Uani d D 1 . .
    H H26A 0.3613 0.8342 0.7307 0.197 Uiso d R 1 . .
    H H26B 0.1866 0.7976 0.7241 0.197 Uiso d R 1 . .
    H H26C 0.2256 0.8656 0.6799 0.197 Uiso d R 1 . .
    Mn Mn1 0.45435(5) 0.71273(2) 0.46924(2) 0.02874(16) Uani d . 1 . .
    N N1 0.2550(3) 0.71681(14) 0.40435(14) 0.0407(6) Uani d . 1 A .
    N N2 0.6132(3) 0.70187(14) 0.55018(14) 0.0433(7) Uani d . 1 A .
    O O1 0.7639(3) 0.55283(16) 0.35476(15) 0.0694(8) Uani d . 1 . .
    O O2 0.5780(3) 0.65014(15) 0.40653(13) 0.0586(7) Uani d . 1 A .
    O O3 0.5054(6) 0.8104(4) 0.3093(2) 0.159(2) Uani d D 1 . .
    H H3 0.545(8) 0.814(5) 0.3492(7) 0.239 Uiso d D 1 . .
    O O4 0.2975(3) 0.78214(14) 0.52223(12) 0.0496(6) Uani d D 1 A .
    H H4 0.297(6) 0.782(2) 0.5650(6) 0.074 Uiso d D 1 . .
    O O5 -0.0915(3) 0.67810(19) 0.42156(19) 0.0826(10) Uani d D 1 . .
    H H5 -0.193(2) 0.668(3) 0.414(3) 0.124 Uiso d D 1 . .
    O O6 0.1812(4) 0.84266(19) 0.32360(14) 0.0779(9) Uani d D 1 . .
    H H6 0.279(2) 0.829(3) 0.316(3) 0.117 Uiso d D 1 . .
    O O7 0.5916(5) 0.94260(17) 0.40552(15) 0.0847(10) Uani d . 1 . .
    O O8 0.5665(3) 0.80546(13) 0.44233(11) 0.0475(6) Uani d D 1 A .
    O O9 0.3196(7) 0.7771(3) 0.65421(19) 0.145(2) Uani d D 1 . .
    H H9 0.383(6) 0.7408(19) 0.664(5) 0.218 Uiso d D 1 . .
    O O10 0.3606(3) 0.61528(15) 0.51303(15) 0.0656(8) Uani d D 1 A .
    H H10 0.294(5) 0.590(2) 0.488(2) 0.098 Uiso d D 1 . .
    O O11 0.5671(5) 0.6847(2) 0.69558(16) 0.0911(10) Uani d D 1 . .
    H H11 0.591(8) 0.679(4) 0.7369(9) 0.137 Uiso d D 1 . .
    O O1W 0.0648(7) 0.5679(4) 0.4852(4) 0.0806(18) Uani d P 0.50 . .
    H H1W 0.0147 0.6032 0.4650 0.121 Uiso d PR 0.50 . .
    H H2W 0.0795 0.5224 0.4770 0.121 Uiso d PR 0.50 . .
loop_
    _atom_site_aniso_label
    _atom_site_aniso_U_11
    _atom_site_aniso_U_22
    _atom_site_aniso_U_33
    _atom_site_aniso_U_12
    _atom_site_aniso_U_13
    _atom_site_aniso_U_23
    C1 0.068(3) 0.080(3) 0.097(4) 0.026(2) 0.023(3) -0.006(3)
    C2 0.048(2) 0.0451(19) 0.050(2) -0.0014(16) 0.0098(15) -0.0001(16)
    C3 0.078(3) 0.046(2) 0.049(2) 0.0068(19) 0.0133(19) -0.0072(16)
    C4 0.090(3) 0.052(2) 0.038(2) 0.002(2) -0.0006(19) -0.0120(16)
    C5 0.064(2) 0.051(2) 0.0411(19) -0.0031(17) -0.0026(16) -0.0061(16)
    C6 0.0481(19) 0.0430(18) 0.0411(18) -0.0053(15) 0.0042(14) -0.0057(14)
    C7 0.0434(18) 0.0434(18) 0.0429(18) -0.0056(14) 0.0078(14) -0.0078(14)
    C8 0.0393(18) 0.050(2) 0.0450(19) -0.0023(15) -0.0040(14) -0.0103(16)
    C9 0.0371(17) 0.0474(19) 0.049(2) 0.0034(14) -0.0014(14) -0.0109(15)
    C10 0.0397(18) 0.065(2) 0.053(2) 0.0014(16) 0.0040(15) -0.0099(17)
    C11 0.0356(19) 0.071(3) 0.072(3) 0.0055(18) -0.0029(17) -0.018(2)
    C12 0.062(2) 0.049(2) 0.056(2) 0.0033(18) -0.0075(18) -0.0038(17)
    C13 0.143(5) 0.072(3) 0.091(4) 0.009(3) 0.019(4) 0.032(3)
    C14 0.082(3) 0.049(2) 0.048(2) -0.010(2) 0.0109(19) 0.0011(17)
    C15 0.115(4) 0.047(2) 0.063(3) -0.026(2) 0.009(3) -0.0032(19)
    C16 0.096(3) 0.055(2) 0.065(3) -0.032(2) 0.002(2) -0.018(2)
    C17 0.063(2) 0.053(2) 0.048(2) -0.0133(18) -0.0015(17) -0.0143(17)
    C18 0.0418(18) 0.047(2) 0.0447(19) -0.0047(15) 0.0031(14) -0.0075(15)
    C19 0.0405(17) 0.0482(19) 0.0404(18) -0.0071(15) 0.0072(14) -0.0087(15)
    C20 0.0417(18) 0.0465(19) 0.0434(18) -0.0017(15) -0.0040(14) -0.0038(15)
    C21 0.053(2) 0.0377(19) 0.078(3) -0.0042(16) -0.0116(19) 0.0085(18)
    C22 0.058(2) 0.053(2) 0.078(3) -0.0117(19) -0.007(2) 0.013(2)
    C23 0.075(3) 0.065(3) 0.091(3) -0.010(2) -0.026(3) 0.034(3)
    C24 0.055(3) 0.036(5) 0.140(8) -0.009(3) 0.016(4) 0.009(6)
    O12 0.086(4) 0.059(4) 0.077(4) 0.007(3) 0.000(3) -0.006(3)
    C24A 0.055(3) 0.036(5) 0.140(8) -0.009(3) 0.016(4) 0.009(6)
    O12A 0.053(3) 0.066(4) 0.096(5) 0.003(3) -0.010(3) 0.018(3)
    C25 0.160(8) 0.275(12) 0.074(4) -0.007(8) 0.019(5) 0.042(6)
    C26 0.208(9) 0.096(5) 0.090(4) 0.016(5) 0.006(5) 0.001(4)
    Mn1 0.0227(2) 0.0306(3) 0.0325(3) -0.00272(17) -0.00254(16) -0.00772(18)
    N1 0.0329(14) 0.0443(15) 0.0449(16) -0.0037(11) 0.0017(11) -0.0078(12)
    N2 0.0392(15) 0.0403(15) 0.0499(16) -0.0038(12) -0.0022(12) -0.0013(12)
    O1 0.0516(16) 0.0741(19) 0.083(2) 0.0111(14) 0.0072(14) -0.0217(15)
    O2 0.0378(13) 0.0666(16) 0.0705(17) -0.0002(12) -0.0023(12) -0.0337(14)
    O3 0.114(3) 0.299(7) 0.064(3) -0.080(4) -0.003(2) 0.000(4)
    O4 0.0462(13) 0.0615(15) 0.0408(13) 0.0030(11) -0.0002(11) -0.0082(12)
    O5 0.0400(15) 0.088(2) 0.119(3) -0.0172(16) -0.0023(16) -0.007(2)
    O6 0.089(2) 0.092(2) 0.0502(17) -0.0103(19) -0.0159(16) 0.0114(15)
    O7 0.128(3) 0.0641(19) 0.0599(19) -0.0113(19) -0.0078(18) 0.0153(15)
    O8 0.0468(13) 0.0554(14) 0.0400(13) -0.0114(11) 0.0000(10) -0.0050(10)
    O9 0.159(4) 0.228(6) 0.047(2) 0.108(4) -0.002(2) -0.008(3)
    O10 0.0547(16) 0.0536(17) 0.085(2) -0.0118(13) -0.0213(14) 0.0063(14)
    O11 0.098(3) 0.118(3) 0.0554(19) 0.015(2) -0.0102(18) 0.020(2)
    O1W 0.050(3) 0.067(4) 0.123(5) -0.010(3) 0.000(3) -0.010(4)
_geom_special_details
;
 All esds (except the esd in the dihedral angle between two l.s. planes)
 are estimated using the full covariance matrix.  The cell esds are taken
 into account individually in the estimation of esds in distances, angles
 and torsion angles; correlations between esds in cell parameters are only
 used when they are defined by crystal symmetry.  An approximate (isotropic)
 treatment of cell esds is used for estimating esds involving l.s. planes.
;
loop_
    _geom_bond_atom_site_label_1
    _geom_bond_atom_site_label_2
    _geom_bond_site_symmetry_2
    _geom_bond_distance
    _geom_bond_publ_flag
    C1 O1 . 1.402(5) ?
    C1 H1A . 0.960 ?
    C1 H1B . 0.960 ?
    C1 H1C . 0.960 ?
    C2 O1 . 1.367(5) ?
    C2 C3 . 1.374(5) ?
    C2 C7 . 1.422(5) ?
    C3 C4 . 1.395(6) ?
    C3 H3A . 0.930 ?
    C4 C5 . 1.363(5) ?
    C4 H4A . 0.930 ?
    C5 C6 . 1.412(5) ?
    C5 H5A . 0.930 ?
    C6 C7 . 1.403(5) ?
    C6 C8 . 1.458(5) ?
    C7 O2 . 1.316(4) ?
    C8 N1 . 1.272(4) ?
    C8 H8A . 0.930 ?
    C9 N1 . 1.490(4) ?
    C9 C12 . 1.530(5) ?
    C9 C11 . 1.531(5) ?
    C9 C10 . 1.533(5) ?
    C10 O4 . 1.435(4) ?
    C10 H10A . 0.970 ?
    C10 H10B . 0.970 ?
    C11 O5 . 1.421(5) ?
    C11 H11A . 0.970 ?
    C11 H11B . 0.970 ?
    C12 O6 . 1.402(5) ?
    C12 H12B . 0.970 ?
    C12 H12C . 0.970 ?
    C13 O7 . 1.400(5) ?
    C13 H13A . 0.960 ?
    C13 H13B . 0.960 ?
    C13 H13C . 0.960 ?
    C14 O7 . 1.373(5) ?
    C14 C15 . 1.377(6) ?
    C14 C19 . 1.426(5) ?
    C15 C16 . 1.388(6) ?
    C15 H15A . 0.930 ?
    C16 C17 . 1.358(6) ?
    C16 H16A . 0.930 ?
    C17 C18 . 1.419(5) ?
    C17 H17A . 0.930 ?
    C18 C19 . 1.417(5) ?
    C18 C20 . 1.422(5) ?
    C19 O8 . 1.300(4) ?
    C20 N2 . 1.288(4) ?
    C20 H20A . 0.930 ?
    C21 N2 . 1.488(4) ?
    C21 C24 . 1.500(10) ?
    C21 C23 . 1.521(6) ?
    C21 C24A . 1.531(9) ?
    C21 C22 . 1.535(5) ?
    C22 O10 . 1.422(5) ?
    C22 H22A . 0.970 ?
    C22 H22B . 0.970 ?
    C23 O11 . 1.432(7) ?
    C23 H23A . 0.970 ?
    C23 H23B . 0.970 ?
    C24 O12 . 1.261(13) ?
    C24 H24A . 0.970 ?
    C24 H24B . 0.970 ?
    O12 H12 . 0.850 ?
    C24A O12A . 1.311(12) ?
    C24A H24C . 0.970 ?
    C24A H24D . 0.970 ?
    O12A H12A . 0.850 ?
    C25 O3 . 1.234(8) ?
    C25 H25A . 0.960 ?
    C25 H25B . 0.960 ?
    C25 H25C . 0.960 ?
    C26 O9 . 1.316(7) ?
    C26 H26A . 0.960 ?
    C26 H26B . 0.960 ?
    C26 H26C . 0.960 ?
    Mn1 O8 . 2.005(2) ?
    Mn1 O2 . 2.017(2) ?
    Mn1 N1 . 2.023(3) ?
    Mn1 N2 . 2.030(3) ?
    Mn1 O4 . 2.129(2) ?
    Mn1 O10 . 2.138(3) ?
    O3 H3 . 0.860(10)
                    ?
    O4 H4 . 0.870(10)
                    ?
    O5 H5 . 0.850(10)
                    ?
    O6 H6 . 0.860(10)
                    ?
    O9 H9 . 0.850(10)
                    ?
    O10 H10 . 0.850(10)
                      ?
    O11 H11 . 0.850(10)
                      ?
    O1W H1W . 0.850 ?
    O1W H2W . 0.850 ?
loop_
    _geom_angle_atom_site_label_1
    _geom_angle_atom_site_label_2
    _geom_angle_atom_site_label_3
    _geom_angle_site_symmetry_1
    _geom_angle_site_symmetry_3
    _geom_angle
    _geom_angle_publ_flag
    O1 C1 H1A . . 109.5 ?
    O1 C1 H1B . . 109.5 ?
    H1A C1 H1B . . 109.5 ?
    O1 C1 H1C . . 109.5 ?
    H1A C1 H1C . . 109.5 ?
    H1B C1 H1C . . 109.5 ?
    O1 C2 C3 . . 124.6(3) ?
    O1 C2 C7 . . 113.8(3) ?
    C3 C2 C7 . . 121.6(3) ?
    C2 C3 C4 . . 120.0(3) ?
    C2 C3 H3A . . 120.0 ?
    C4 C3 H3A . . 120.0 ?
    C5 C4 C3 . . 119.9(3) ?
    C5 C4 H4A . . 120.0 ?
    C3 C4 H4A . . 120.0 ?
    C4 C5 C6 . . 121.1(4) ?
    C4 C5 H5A . . 119.4 ?
    C6 C5 H5A . . 119.4 ?
    C7 C6 C5 . . 119.9(3) ?
    C7 C6 C8 . . 124.6(3) ?
    C5 C6 C8 . . 115.5(3) ?
    O2 C7 C6 . . 124.8(3) ?
    O2 C7 C2 . . 117.8(3) ?
    C6 C7 C2 . . 117.4(3) ?
    N1 C8 C6 . . 126.5(3) ?
    N1 C8 H8A . . 116.8 ?
    C6 C8 H8A . . 116.8 ?
    N1 C9 C12 . . 107.2(3) ?
    N1 C9 C11 . . 115.8(3) ?
    C12 C9 C11 . . 108.7(3) ?
    N1 C9 C10 . . 107.5(3) ?
    C12 C9 C10 . . 109.8(3) ?
    C11 C9 C10 . . 107.8(3) ?
    O4 C10 C9 . . 108.7(3) ?
    O4 C10 H10A . . 110.0 ?
    C9 C10 H10A . . 110.0 ?
    O4 C10 H10B . . 110.0 ?
    C9 C10 H10B . . 110.0 ?
    H10A C10 H10B . . 108.3 ?
    O5 C11 C9 . . 109.7(3) ?
    O5 C11 H11A . . 109.7 ?
    C9 C11 H11A . . 109.7 ?
    O5 C11 H11B . . 109.7 ?
    C9 C11 H11B . . 109.7 ?
    H11A C11 H11B . . 108.2 ?
    O6 C12 C9 . . 113.5(3) ?
    O6 C12 H12B . . 108.9 ?
    C9 C12 H12B . . 108.9 ?
    O6 C12 H12C . . 108.9 ?
    C9 C12 H12C . . 108.9 ?
    H12B C12 H12C . . 107.7 ?
    O7 C13 H13A . . 109.5 ?
    O7 C13 H13B . . 109.5 ?
    H13A C13 H13B . . 109.5 ?
    O7 C13 H13C . . 109.5 ?
    H13A C13 H13C . . 109.5 ?
    H13B C13 H13C . . 109.5 ?
    O7 C14 C15 . . 124.5(4) ?
    O7 C14 C19 . . 113.8(3) ?
    C15 C14 C19 . . 121.7(4) ?
    C14 C15 C16 . . 120.6(4) ?
    C14 C15 H15A . . 119.7 ?
    C16 C15 H15A . . 119.7 ?
    C17 C16 C15 . . 119.5(4) ?
    C17 C16 H16A . . 120.2 ?
    C15 C16 H16A . . 120.2 ?
    C16 C17 C18 . . 121.9(4) ?
    C16 C17 H17A . . 119.0 ?
    C18 C17 H17A . . 119.0 ?
    C19 C18 C17 . . 119.3(3) ?
    C19 C18 C20 . . 124.3(3) ?
    C17 C18 C20 . . 116.4(3) ?
    O8 C19 C18 . . 124.5(3) ?
    O8 C19 C14 . . 118.6(3) ?
    C18 C19 C14 . . 116.9(3) ?
    N2 C20 C18 . . 127.4(3) ?
    N2 C20 H20A . . 116.3 ?
    C18 C20 H20A . . 116.3 ?
    N2 C21 C24 . . 117.6(8) ?
    N2 C21 C23 . . 115.8(3) ?
    C24 C21 C23 . . 100.8(7) ?
    N2 C21 C24A . . 102.2(8) ?
    C23 C21 C24A . . 110.5(9) ?
    N2 C21 C22 . . 105.7(3) ?
    C24 C21 C22 . . 108.2(7) ?
    C23 C21 C22 . . 108.5(4) ?
    C24A C21 C22 . . 114.2(7) ?
    O10 C22 C21 . . 110.7(3) ?
    O10 C22 H22A . . 109.5 ?
    C21 C22 H22A . . 109.5 ?
    O10 C22 H22B . . 109.5 ?
    C21 C22 H22B . . 109.5 ?
    H22A C22 H22B . . 108.1 ?
    O11 C23 C21 . . 112.5(3) ?
    O11 C23 H23A . . 109.1 ?
    C21 C23 H23A . . 109.1 ?
    O11 C23 H23B . . 109.1 ?
    C21 C23 H23B . . 109.1 ?
    H23A C23 H23B . . 107.8 ?
    O12 C24 C21 . . 118.1(12) ?
    O12 C24 H24A . . 107.8 ?
    C21 C24 H24A . . 107.8 ?
    O12 C24 H24B . . 107.8 ?
    C21 C24 H24B . . 107.8 ?
    H24A C24 H24B . . 107.1 ?
    C24 O12 H12 . . 110.5 ?
    O12A C24A C21 . . 127.4(11) ?
    O12A C24A H24C . . 105.5 ?
    C21 C24A H24C . . 105.5 ?
    O12A C24A H24D . . 105.5 ?
    C21 C24A H24D . . 105.5 ?
    H24C C24A H24D . . 106.0 ?
    C24A O12A H12A . . 104.8 ?
    O3 C25 H25A . . 109.7 ?
    O3 C25 H25B . . 109.1 ?
    H25A C25 H25B . . 109.5 ?
    O3 C25 H25C . . 109.7 ?
    H25A C25 H25C . . 109.5 ?
    H25B C25 H25C . . 109.5 ?
    O9 C26 H26A . . 109.8 ?
    O9 C26 H26B . . 109.5 ?
    H26A C26 H26B . . 109.5 ?
    O9 C26 H26C . . 109.1 ?
    H26A C26 H26C . . 109.5 ?
    H26B C26 H26C . . 109.5 ?
    O8 Mn1 O2 . . 92.73(11) ?
    O8 Mn1 N1 . . 98.86(10) ?
    O2 Mn1 N1 . . 91.42(10) ?
    O8 Mn1 N2 . . 91.25(10) ?
    O2 Mn1 N2 . . 97.70(11) ?
    N1 Mn1 N2 . . 166.06(11) ?
    O8 Mn1 O4 . . 86.48(10) ?
    O2 Mn1 O4 . . 170.91(10) ?
    N1 Mn1 O4 . . 79.77(10) ?
    N2 Mn1 O4 . . 91.37(11) ?
    O8 Mn1 O10 . . 170.32(10) ?
    O2 Mn1 O10 . . 90.02(12) ?
    N1 Mn1 O10 . . 90.34(10) ?
    N2 Mn1 O10 . . 79.18(10) ?
    O4 Mn1 O10 . . 92.25(11) ?
    C8 N1 C9 . . 119.5(3) ?
    C8 N1 Mn1 . . 125.1(2) ?
    C9 N1 Mn1 . . 115.3(2) ?
    C20 N2 C21 . . 120.5(3) ?
    C20 N2 Mn1 . . 123.1(2) ?
    C21 N2 Mn1 . . 116.1(2) ?
    C2 O1 C1 . . 119.0(3) ?
    C7 O2 Mn1 . . 125.5(2) ?
    C25 O3 H3 . . 110(3) ?
    C10 O4 Mn1 . . 111.1(2) ?
    C10 O4 H4 . . 107(3) ?
    Mn1 O4 H4 . . 123(3) ?
    C11 O5 H5 . . 112(4) ?
    C12 O6 H6 . . 109(4) ?
    C14 O7 C13 . . 118.9(4) ?
    C19 O8 Mn1 . . 124.0(2) ?
    C26 O9 H9 . . 121(7) ?
    C22 O10 Mn1 . . 111.5(2) ?
    C22 O10 H10 . . 133(4) ?
    Mn1 O10 H10 . . 115(4) ?
    C23 O11 H11 . . 109(5) ?
    H1W O1W H2W . . 135.0 ?
loop_
    _geom_torsion_atom_site_label_1
    _geom_torsion_atom_site_label_2
    _geom_torsion_atom_site_label_3
    _geom_torsion_atom_site_label_4
    _geom_torsion_site_symmetry_1
    _geom_torsion_site_symmetry_2
    _geom_torsion_site_symmetry_3
    _geom_torsion_site_symmetry_4
    _geom_torsion
    _geom_torsion_publ_flag
    O1 C2 C3 C4 . . . . 178.2(4) ?
    C7 C2 C3 C4 . . . . 0.1(6) ?
    C2 C3 C4 C5 . . . . 0.4(6) ?
    C3 C4 C5 C6 . . . . -1.1(6) ?
    C4 C5 C6 C7 . . . . 1.3(6) ?
    C4 C5 C6 C8 . . . . -179.4(3) ?
    C5 C6 C7 O2 . . . . 179.1(3) ?
    C8 C6 C7 O2 . . . . -0.1(6) ?
    C5 C6 C7 C2 . . . . -0.8(5) ?
    C8 C6 C7 C2 . . . . 180.0(3) ?
    O1 C2 C7 O2 . . . . 1.9(5) ?
    C3 C2 C7 O2 . . . . -179.8(3) ?
    O1 C2 C7 C6 . . . . -178.2(3) ?
    C3 C2 C7 C6 . . . . 0.1(5) ?
    C7 C6 C8 N1 . . . . -4.2(6) ?
    C5 C6 C8 N1 . . . . 176.6(3) ?
    N1 C9 C10 O4 . . . . 45.2(4) ?
    C12 C9 C10 O4 . . . . -71.1(4) ?
    C11 C9 C10 O4 . . . . 170.7(3) ?
    N1 C9 C11 O5 . . . . 56.9(4) ?
    C12 C9 C11 O5 . . . . 177.6(3) ?
    C10 C9 C11 O5 . . . . -63.4(4) ?
    N1 C9 C12 O6 . . . . 57.4(4) ?
    C11 C9 C12 O6 . . . . -68.5(4) ?
    C10 C9 C12 O6 . . . . 173.8(3) ?
    O7 C14 C15 C16 . . . . 178.2(5) ?
    C19 C14 C15 C16 . . . . -2.1(7) ?
    C14 C15 C16 C17 . . . . -0.7(8) ?
    C15 C16 C17 C18 . . . . 1.4(7) ?
    C16 C17 C18 C19 . . . . 0.6(6) ?
    C16 C17 C18 C20 . . . . -179.8(4) ?
    C17 C18 C19 O8 . . . . 175.9(3) ?
    C20 C18 C19 O8 . . . . -3.6(5) ?
    C17 C18 C19 C14 . . . . -3.2(5) ?
    C20 C18 C19 C14 . . . . 177.3(3) ?
    O7 C14 C19 O8 . . . . 4.6(5) ?
    C15 C14 C19 O8 . . . . -175.2(4) ?
    O7 C14 C19 C18 . . . . -176.3(3) ?
    C15 C14 C19 C18 . . . . 4.0(6) ?
    C19 C18 C20 N2 . . . . -6.2(6) ?
    C17 C18 C20 N2 . . . . 174.2(3) ?
    N2 C21 C22 O10 . . . . 44.7(4) ?
    C24 C21 C22 O10 . . . . -82.1(8) ?
    C23 C21 C22 O10 . . . . 169.4(3) ?
    C24A C21 C22 O10 . . . . -66.9(10) ?
    N2 C21 C23 O11 . . . . 57.4(5) ?
    C24 C21 C23 O11 . . . . -174.6(8) ?
    C24A C21 C23 O11 . . . . 173.0(7) ?
    C22 C21 C23 O11 . . . . -61.1(4) ?
    N2 C21 C24 O12 . . . . -71.5(16) ?
    C23 C21 C24 O12 . . . . 161.8(13) ?
    C22 C21 C24 O12 . . . . 48.1(16) ?
    N2 C21 C24A O12A . . . . 64(2) ?
    C23 C21 C24A O12A . . . . -60(2) ?
    C22 C21 C24A O12A . . . . 177.2(15) ?
    C6 C8 N1 C9 . . . . 177.6(3) ?
    C6 C8 N1 Mn1 . . . . -4.9(5) ?
    C12 C9 N1 C8 . . . . -94.5(4) ?
    C11 C9 N1 C8 . . . . 26.9(5) ?
    C10 C9 N1 C8 . . . . 147.5(3) ?
    C12 C9 N1 Mn1 . . . . 87.7(3) ?
    C11 C9 N1 Mn1 . . . . -150.8(3) ?
    C10 C9 N1 Mn1 . . . . -30.2(3) ?
    O8 Mn1 N1 C8 . . . . 105.0(3) ?
    O2 Mn1 N1 C8 . . . . 12.0(3) ?
    N2 Mn1 N1 C8 . . . . -119.0(5) ?
    O4 Mn1 N1 C8 . . . . -170.3(3) ?
    O10 Mn1 N1 C8 . . . . -78.0(3) ?
    O8 Mn1 N1 C9 . . . . -77.4(2) ?
    O2 Mn1 N1 C9 . . . . -170.4(2) ?
    N2 Mn1 N1 C9 . . . . 58.6(5) ?
    O4 Mn1 N1 C9 . . . . 7.4(2) ?
    O10 Mn1 N1 C9 . . . . 99.6(2) ?
    C18 C20 N2 C21 . . . . -178.5(3) ?
    C18 C20 N2 Mn1 . . . . -5.1(5) ?
    C24 C21 N2 C20 . . . . -98.6(8) ?
    C23 C21 N2 C20 . . . . 20.6(5) ?
    C24A C21 N2 C20 . . . . -99.6(8) ?
    C22 C21 N2 C20 . . . . 140.6(3) ?
    C24 C21 N2 Mn1 . . . . 87.6(8) ?
    C23 C21 N2 Mn1 . . . . -153.2(3) ?
    C24A C21 N2 Mn1 . . . . 86.6(7) ?
    C22 C21 N2 Mn1 . . . . -33.2(4) ?
    O8 Mn1 N2 C20 . . . . 16.8(3) ?
    O2 Mn1 N2 C20 . . . . 109.7(3) ?
    N1 Mn1 N2 C20 . . . . -119.9(4) ?
    O4 Mn1 N2 C20 . . . . -69.7(3) ?
    O10 Mn1 N2 C20 . . . . -161.8(3) ?
    O8 Mn1 N2 C21 . . . . -169.6(3) ?
    O2 Mn1 N2 C21 . . . . -76.7(3) ?
    N1 Mn1 N2 C21 . . . . 53.8(6) ?
    O4 Mn1 N2 C21 . . . . 103.9(3) ?
    O10 Mn1 N2 C21 . . . . 11.9(3) ?
    C3 C2 O1 C1 . . . . 5.7(6) ?
    C7 C2 O1 C1 . . . . -176.1(4) ?
    C6 C7 O2 Mn1 . . . . 12.7(5) ?
    C2 C7 O2 Mn1 . . . . -167.4(2) ?
    O8 Mn1 O2 C7 . . . . -114.8(3) ?
    N1 Mn1 O2 C7 . . . . -15.9(3) ?
    N2 Mn1 O2 C7 . . . . 153.6(3) ?
    O10 Mn1 O2 C7 . . . . 74.5(3) ?
    C9 C10 O4 Mn1 . . . . -40.2(3) ?
    O8 Mn1 O4 C10 . . . . 118.6(2) ?
    N1 Mn1 O4 C10 . . . . 19.0(2) ?
    N2 Mn1 O4 C10 . . . . -150.2(2) ?
    O10 Mn1 O4 C10 . . . . -71.0(2) ?
    C15 C14 O7 C13 . . . . -6.8(7) ?
    C19 C14 O7 C13 . . . . 173.5(4) ?
    C18 C19 O8 Mn1 . . . . 23.1(5) ?
    C14 C19 O8 Mn1 . . . . -157.7(3) ?
    O2 Mn1 O8 C19 . . . . -123.4(3) ?
    N1 Mn1 O8 C19 . . . . 144.7(3) ?
    N2 Mn1 O8 C19 . . . . -25.6(3) ?
    O4 Mn1 O8 C19 . . . . 65.7(3) ?
    C21 C22 O10 Mn1 . . . . -36.8(4) ?
    O2 Mn1 O10 C22 . . . . 112.2(3) ?
    N1 Mn1 O10 C22 . . . . -156.3(3) ?
    N2 Mn1 O10 C22 . . . . 14.4(3) ?
    O4 Mn1 O10 C22 . . . . -76.6(3) ?
loop_
    _geom_hbond_atom_site_label_D
    _geom_hbond_atom_site_label_H
    _geom_hbond_atom_site_label_A
    _geom_hbond_site_symmetry_A
    _geom_hbond_distance_DH
    _geom_hbond_distance_HA
    _geom_hbond_distance_DA
    _geom_hbond_angle_DHA
    O3 H3 O8 . 0.860(10)
                       1.885(10) 2.706(5) 160(4)
    O4 H4 O9 . 0.860(10)
                       1.802(12) 2.664(5) 174(5)
    O5 H5 O2 1_455 0.850(10)
                           1.886(13) 2.736(4) 173(6)
    O6 H6 O3 . 0.860(10)
                       1.886(9) 2.737(7) 172(6)
    O9 H9 O11 . 0.850(10)
                        1.888(10) 2.712(5) 162(4)
    O10 H10 O1W . 0.860(10)
                          1.90(4) 2.585(6) 136(5)
    O11 H11 O6 4_676 0.850(10)
                             1.897(18) 2.739(4) 169(7)
    O12 H12 O2 . 0.85 2.12 2.967(7) 180.0
    O12A H12A O5 1_655 0.85 2.10 2.946(7) 179.8
    O1W H1W O5 . 0.85 1.81 2.657(8) 179.6
    O1W H2W O12A 3_666 0.85 2.14 2.990(9) 179.6
