# Supplementary material for: Bis{2-meth­oxy-6-[tris­(hydroxy­meth­yl)methyl­imino­meth­yl]phenolato-κ3 O,N,O′}manganese(II) dimethanol solvate hemihydrate
Source: Acta Crystallogr Sect E Struct Rep Online. 2009 Feb 21;65(Pt 3):m293–4. doi: 10.1107/S1600536809005364 (PMC2968500; doi:10.1107/S1600536809005364)
Supplement: Supplementary file 2 [file e-65-0m293-Isup2.hkl]

# 
# h,k,l, Fc-squared, Fo-squared, sigma(Fo-squared) and status flag 
# 
data_I
_shelx_title ' bi2342 in space group P 21/n' 
_shelx_refln_list_code          4 
_shelx_F_calc_maximum      250.34 
_exptl_crystal_F_000      1344.00 
_reflns_d_resolution_high  0.8331 
 
loop_ 
 _symmetry_equiv_pos_as_xyz 
 'x, y, z' 
 '-x+1/2, y+1/2, -z+1/2' 
 '-x, -y, -z' 
 'x-1/2, -y-1/2, z-1/2' 
 
_cell_length_a     8.1410 
_cell_length_b    18.1300 
_cell_length_c    20.2110 
_cell_angle_alpha  90.000 
_cell_angle_beta   93.590 
_cell_angle_gamma  90.000 
 
_shelx_F_squared_multiplier     1.000 
 
loop_ 
 _refln_index_h 
 _refln_index_k 
 _refln_index_l 
 _refln_F_squared_calc 
 _refln_F_squared_meas 
 _refln_F_squared_sigma 
 _refln_observed_status 
   4   0   0     2099.40     1826.38     37.94 o 
   6   0   0     1399.58     1233.34     55.66 o 
   8   0   0      215.10      259.60     29.49 o 
   3   1   0     2046.42     2008.99     27.64 o 
   4   1   0      627.60      770.10     20.03 o 
   5   1   0       59.34       49.01      5.24 o 
   6   1   0     2472.21     2505.04     31.02 o 
   7   1   0       15.50       11.70      8.32 o 
   8   1   0      610.74      590.67     29.24 o 
   9   1   0       32.11       19.68     23.23 o 
   0   2   0    30841.86    33790.98    685.88 o 
   1   2   0       39.60       33.58      2.46 o 
   3   2   0        3.13        2.03      2.83 o 
   4   2   0     1307.17     1233.68     20.59 o 
   5   2   0      291.33      315.42     13.68 o 
   6   2   0      193.35      220.86      9.15 o 
   7   2   0      592.41      588.24     18.68 o 
   8   2   0      370.11      391.65     20.14 o 
   9   2   0      161.02      186.11     38.84 o 
   1   3   0     8969.47     8332.28    101.01 o 
   2   3   0      114.00      154.05      8.48 o 
   4   3   0     2218.82     2247.74     31.24 o 
   5   3   0      401.57      403.44     12.38 o 
   6   3   0     2874.45     2986.21     72.72 o 
   7   3   0       40.12       37.49      8.13 o 
   8   3   0      345.24      386.95     20.19 o 
   9   3   0      222.04      178.86     31.61 o 
   0   4   0      556.64      621.68     14.74 o 
   2   4   0     1065.38     1041.35     13.66 o 
   4   4   0     1899.19     1758.73     26.06 o 
   5   4   0     5231.28     5317.27     64.55 o 
   6   4   0      618.84      638.81     20.78 o 
   7   4   0      306.68      361.98     15.40 o 
   8   4   0       60.93       67.54     12.31 o 
   9   4   0      445.47      479.90     43.79 o 
   1   5   0       48.85       12.15      4.14 o 
   2   5   0     2290.82     2254.49     28.39 o 
   3   5   0     4335.26     4186.83     44.03 o 
   5   5   0      288.24      236.16     12.43 o 
   6   5   0     1250.83     1171.71     28.92 o 
   7   5   0        7.39       -0.29      7.62 o 
   8   5   0       32.44       21.58     13.71 o 
   9   5   0      370.98      358.25     44.54 o 
   0   6   0      958.40      837.98     20.37 o 
   1   6   0      821.80      580.01     11.41 o 
   2   6   0      378.15      320.00      7.08 o 
   3   6   0     1771.77     2108.30     25.21 o 
   4   6   0      173.63      163.39     12.67 o 
   5   6   0     6009.85     6077.79     86.58 o 
   6   6   0       23.53       44.22     16.02 o 
   7   6   0      994.77     1004.80     36.59 o 
   8   6   0        4.25       -8.95      8.95 o 
   9   6   0       79.32       85.16     21.39 o 
   2   7   0     3057.52     2972.27     37.18 o 
   3   7   0     2653.96     2659.27     36.42 o 
   4   7   0       22.59       35.29     15.24 o 
   5   7   0      126.73      115.68     10.30 o 
   6   7   0      113.59      144.73     16.26 o 
   7   7   0        5.93       10.72     11.27 o 
   8   7   0        3.28       12.20     13.01 o 
   0   8   0     2733.46     2544.80     47.99 o 
   1   8   0     1048.46      938.18     16.91 o 
   2   8   0       10.16       24.76      5.91 o 
   3   8   0     2609.38     2699.90     37.35 o 
   4   8   0      688.08      596.72     15.77 o 
   5   8   0     4161.85     4099.46     82.47 o 
   6   8   0      707.21      795.97     32.47 o 
   7   8   0      943.81      938.39     36.78 o 
   8   8   0       16.65       37.29     14.70 o 
   9   8   0       15.33        4.89     15.00 o 
   1   9   0     7515.66     7283.16     82.43 o 
   2   9   0       75.23       74.21      6.44 o 
   3   9   0      853.65      713.85     20.02 o 
   4   9   0       28.14       23.36      6.06 o 
   5   9   0       31.84       46.88     12.00 o 
   6   9   0      123.64       88.00     26.70 o 
   7   9   0       25.89       42.25     14.51 o 
   8   9   0       72.25       42.11     15.84 o 
   0  10   0      248.27      286.75     14.96 o 
   1  10   0       83.66       63.71      6.73 o 
   2  10   0     3144.48     3669.79     54.49 o 
   3  10   0      392.89      418.98     15.89 o 
   4  10   0      254.91      291.72     15.02 o 
   5  10   0      594.51      571.62     27.70 o 
   6  10   0       44.70       44.19     13.65 o 
   7  10   0      159.81      123.73     19.06 o 
   8  10   0       10.66       -5.20     13.48 o 
   1  11   0     4595.32     4522.25     57.13 o 
   2  11   0     5135.43     5011.49     74.15 o 
   3  11   0      211.65      192.11     12.42 o 
   4  11   0        2.59       -0.63      7.29 o 
   5  11   0      227.97      213.03     29.18 o 
   6  11   0      460.85      364.58     25.23 o 
   7  11   0        4.61        8.87     13.38 o 
   8  11   0       94.22       65.67     18.48 o 
   0  12   0     3529.94     4201.65     77.75 o 
   1  12   0      486.87      429.16     15.08 o 
   2  12   0     1396.85     1925.37     38.28 o 
   3  12   0      516.41      561.87     20.41 o 
   4  12   0        2.60        6.39     10.65 o 
   5  12   0       77.48       31.29     13.14 o 
   6  12   0        0.37       20.86     13.16 o 
   7  12   0      114.32      123.80     19.80 o 
   8  12   0       11.82       21.90     16.82 o 
   1  13   0      187.02      113.69      8.93 o 
   2  13   0        8.88       20.73      8.30 o 
   3  13   0      251.12      287.86     15.98 o 
   4  13   0        8.84        2.30     16.92 o 
   5  13   0       36.77       30.43     19.57 o 
   6  13   0     1845.28     1887.29     79.80 o 
   7  13   0       92.32      112.61     20.16 o 
   0  14   0     1362.40     1486.81     40.32 o 
   1  14   0      109.82      101.43     11.26 o 
   2  14   0      430.86      506.55     20.20 o 
   3  14   0      674.49      607.00     29.41 o 
   4  14   0        6.95        2.05     12.27 o 
   5  14   0       14.93       14.21     12.95 o 
   6  14   0        0.26        2.09     14.09 o 
   7  14   0       94.76      145.51     23.04 o 
   1  15   0       27.82        7.74      8.70 o 
   2  15   0        1.07       16.56      9.10 o 
   3  15   0        0.56        1.47      6.34 o 
   4  15   0      655.76      733.50     34.84 o 
   5  15   0       24.99       49.07     15.84 o 
   6  15   0      767.76      853.72     62.93 o 
   7  15   0        4.23       -4.77     15.81 o 
   0  16   0      283.63      188.59     26.08 o 
   1  16   0       16.56       -2.71     11.44 o 
   2  16   0       87.55       83.11     12.36 o 
   3  16   0       33.18       16.05     12.62 o 
   4  16   0      185.05      144.39     19.40 o 
   5  16   0      150.04      168.07     21.83 o 
   6  16   0        9.80       17.29     16.28 o 
   1  17   0      380.70      292.76     18.22 o 
   2  17   0      288.87      275.71     17.90 o 
   3  17   0      167.69      158.06     33.62 o 
   4  17   0      259.29      206.19     27.73 o 
   5  17   0       39.37       57.33     18.09 o 
   6  17   0      298.48      373.77     30.94 o 
   0  18   0      235.27      194.94     28.98 o 
   1  18   0        0.69        9.43     13.05 o 
   2  18   0       31.88       12.52     10.61 o 
   3  18   0      482.05      574.72     32.95 o 
   4  18   0       12.52       29.45     16.19 o 
   5  18   0      358.66      385.76     30.25 o 
   1  19   0      395.10      405.01     27.83 o 
   2  19   0       73.26      102.27     15.23 o 
   3  19   0      265.13      262.78     24.83 o 
   4  19   0        5.71       15.17     16.11 o 
   0  20   0      102.71       58.02     23.68 o 
   1  20   0       26.00       39.14     16.17 o 
   2  20   0       85.67      125.02     20.17 o 
   3  20   0      266.52      309.17     36.61 o 
   1  21   0      476.60      440.60     41.02 o 
   2  21   0        8.80       37.96     23.23 o 
  -9   0   1      129.84      100.12     24.69 o 
  -7   0   1      310.44      298.32     34.94 o 
  -5   0   1        3.29        2.46      4.75 o 
  -1   0   1    62672.30    68274.13   1394.79 o 
   3   0   1     5465.80     5284.30     84.10 o 
   5   0   1     1843.89     1958.63     44.59 o 
   7   0   1     1282.00     1279.80     40.60 o 
   9   0   1      486.13      491.10     42.62 o 
  -9   1   1      744.03      877.08     38.02 o 
  -8   1   1       11.68       12.23     20.74 o 
  -7   1   1      623.87      662.26     20.34 o 
  -6   1   1      552.34      554.26     16.22 o 
  -5   1   1      848.64      853.84     18.20 o 
  -4   1   1     1269.32     1270.25     21.12 o 
  -3   1   1     7184.74     6091.66     78.42 o 
  -2   1   1    26397.26    25268.74    295.49 o 
   1   1   1       46.13      120.09      5.55 o 
   2   1   1     4687.87     3667.20     48.10 o 
   3   1   1     2348.59     2992.57     36.78 o 
   4   1   1      537.82      563.62     10.61 o 
   5   1   1      869.39      987.29     15.77 o 
   6   1   1      367.69      346.85     16.87 o 
   7   1   1     1353.52     1381.88     41.64 o 
   8   1   1        8.34        5.01     11.80 o 
   9   1   1      297.37      275.00     24.56 o 
  -9   2   1       50.97       25.23     15.16 o 
  -8   2   1      138.55      134.38     13.98 o 
  -7   2   1     1121.09     1081.43     25.16 o 
  -6   2   1      275.39      268.25     11.78 o 
  -5   2   1     2154.96     2145.06     32.34 o 
  -4   2   1       14.70        6.91      6.50 o 
  -3   2   1     1773.00     1920.80     26.01 o 
  -2   2   1    11927.08    11124.56    134.04 o 
  -1   2   1    12317.63    13524.77    195.99 o 
   0   2   1      305.91      325.69      7.66 o 
   1   2   1      427.50      836.95     25.09 o 
   4   2   1     2224.49     2085.88     29.59 o 
   5   2   1      199.25      203.11      7.34 o 
   6   2   1       12.26       18.02      5.58 o 
   7   2   1      481.90      475.25     22.05 o 
   8   2   1      367.89      381.13     20.00 o 
   9   2   1      530.06      489.93     30.37 o 
  -9   3   1      367.91      407.17     40.83 o 
  -8   3   1       16.09       -2.17     11.06 o 
  -7   3   1      329.23      377.86     17.66 o 
  -6   3   1      557.48      566.74     28.45 o 
  -5   3   1      289.25      373.47     13.60 o 
  -4   3   1        1.49        4.86      4.79 o 
  -2   3   1    24280.03    23135.17    235.41 o 
  -1   3   1    42031.89    39835.45    462.96 o 
   0   3   1     4905.02     5188.02     77.98 o 
   1   3   1     5476.64     5089.59     78.96 o 
   4   3   1       58.84       70.71      7.93 o 
   5   3   1      711.60      704.21     17.05 o 
   6   3   1     1167.39     1222.42     25.31 o 
   8   3   1      179.83      136.25     18.28 o 
   9   3   1       78.72       97.40     17.96 o 
  -9   4   1      133.42      118.74     19.78 o 
  -8   4   1      500.41      530.97     23.23 o 
  -7   4   1      882.90      969.10     33.48 o 
  -6   4   1     2010.09     2136.40     40.79 o 
  -5   4   1     2204.53     2143.83     56.64 o 
  -4   4   1     1059.22     1001.66     24.94 o 
  -3   4   1      946.75      822.62     14.38 o 
  -2   4   1     8230.76     7261.43    213.94 o 
  -1   4   1     8737.42     6854.76     73.27 o 
   0   4   1     6097.85     4962.47     58.65 o 
   1   4   1     2734.92     2958.08     47.82 o 
   2   4   1      586.48      593.62     18.05 o 
   3   4   1      627.80      680.69     12.44 o 
   4   4   1     2780.14     2897.76     37.88 o 
   6   4   1      944.35     1016.42     40.71 o 
   7   4   1      273.86      290.54     16.16 o 
   8   4   1      244.57      262.97     30.65 o 
   9   4   1      114.40      116.59     28.37 o 
  -9   5   1        6.07        3.09     13.69 o 
  -8   5   1      106.17      126.68     14.42 o 
  -7   5   1        8.99        3.60     10.58 o 
  -6   5   1      167.25      130.69     11.39 o 
  -5   5   1     1042.92     1151.55     21.40 o 
  -4   5   1     4290.02     4709.01     56.45 o 
  -3   5   1     6789.42     6623.46     66.09 o 
  -2   5   1    12832.47    13174.39    159.39 o 
  -1   5   1     1734.80     1349.47     19.13 o 
   1   5   1        2.89        0.55      3.07 o 
   2   5   1        3.25        4.47      2.93 o 
   3   5   1     1169.64     1255.48     20.48 o 
   4   5   1      174.45      180.45      9.00 o 
   5   5   1      214.64      205.00     11.97 o 
   6   5   1       85.58       73.12     10.53 o 
   7   5   1       10.15       14.64      7.44 o 
   8   5   1      236.01      257.68     22.95 o 
   9   5   1        2.31       12.02     14.73 o 
  -9   6   1        6.59       -2.95     13.90 o 
  -8   6   1      225.99      225.91     21.27 o 
  -7   6   1      113.12      122.65     16.29 o 
  -6   6   1     2848.67     2898.13     51.16 o 
  -5   6   1      517.85      595.22     38.61 o 
  -4   6   1     6348.01     5967.45     69.52 o 
  -3   6   1      145.88       80.87      4.58 o 
  -2   6   1     2051.20     1987.73     30.91 o 
  -1   6   1      161.98      153.74      6.14 o 
   0   6   1     5245.32     5215.39     58.60 o 
   3   6   1     1082.88     1055.35     18.80 o 
   4   6   1     7066.35     7717.35    103.46 o 
   5   6   1      469.70      509.28     31.95 o 
   6   6   1      793.17      830.36     24.53 o 
   7   6   1       13.99       13.24      9.15 o 
   8   6   1      207.71      277.91     24.12 o 
   9   6   1        8.58        1.42     14.53 o 
  -9   7   1       19.94       46.85     16.79 o 
  -8   7   1      187.14      168.55     20.37 o 
  -7   7   1      271.59      312.21     22.44 o 
  -6   7   1      103.10      156.79     16.61 o 
  -5   7   1      213.41      221.00     23.00 o 
  -4   7   1     4317.09     4277.87     63.32 o 
  -3   7   1     2109.63     1891.97     28.24 o 
  -2   7   1      405.07      582.32     14.08 o 
  -1   7   1     4459.90     4012.74     53.20 o 
   0   7   1     2589.69     3029.68     37.80 o 
   1   7   1     1918.07     1884.93     29.92 o 
   2   7   1      844.74      994.33     22.73 o 
   3   7   1      242.03      233.56      9.41 o 
   4   7   1      650.72      563.51     17.98 o 
   5   7   1       71.75       86.53     10.05 o 
   6   7   1     1204.93     1259.54     31.05 o 
   7   7   1      187.24      168.92     18.20 o 
   8   7   1       79.26       87.74     13.91 o 
   9   7   1       14.87       27.22     16.80 o 
  -9   8   1       12.31       10.27     15.05 o 
  -8   8   1      428.35      432.70     29.35 o 
  -7   8   1        1.54       -2.35     11.59 o 
  -6   8   1       29.11       68.93     13.76 o 
  -5   8   1      396.16      279.02     19.42 o 
  -4   8   1     2198.57     2352.66     35.36 o 
  -3   8   1      492.02      475.64     11.75 o 
  -2   8   1     5551.85     5809.06     67.11 o 
  -1   8   1       65.34       41.89      6.56 o 
   0   8   1        3.48        7.16      3.77 o 
   1   8   1     1813.14     2096.25     29.44 o 
   2   8   1     1024.89      942.28     16.14 o 
   3   8   1      160.33      207.62      9.14 o 
   4   8   1     6150.93     6109.72     73.99 o 
   5   8   1      185.27      261.34     27.97 o 
   6   8   1     1409.09     1261.61     40.90 o 
   7   8   1      130.64      154.66     31.58 o 
   8   8   1      135.64      118.09     16.15 o 
   9   8   1       59.77       86.22     36.29 o 
  -8   9   1       52.81       45.42     15.54 o 
  -7   9   1      413.75      410.57     36.84 o 
  -6   9   1        6.72       -9.92      9.92 o 
  -5   9   1      425.33      331.61     20.90 o 
  -4   9   1       85.41       76.88      9.26 o 
  -3   9   1        5.50       -1.21      5.24 o 
  -2   9   1     2992.29     2874.39     38.56 o 
  -1   9   1      125.96       98.14     16.80 o 
   0   9   1     4439.94     4912.74     58.82 o 
   1   9   1      193.87      147.75      7.32 o 
   2   9   1     1618.75     1685.72     25.21 o 
   3   9   1       18.68       14.71      6.93 o 
   4   9   1        7.26        9.59      8.95 o 
   5   9   1     1543.13     1598.99    108.56 o 
   6   9   1       64.63       55.01     13.14 o 
   7   9   1      359.41      319.74     24.19 o 
   8   9   1       64.50       60.91     13.67 o 
  -8  10   1      349.09      389.46     33.37 o 
  -7  10   1      197.69      184.04     20.46 o 
  -6  10   1        4.74       13.72     11.70 o 
  -5  10   1      648.89      600.67     28.60 o 
  -4  10   1     1051.15     1080.67     46.83 o 
  -3  10   1      599.29      673.88     31.90 o 
  -2  10   1      417.51      272.38     14.55 o 
  -1  10   1     3091.13     3300.59     43.81 o 
   0  10   1     1079.62      889.00     19.37 o 
   1  10   1     2854.52     2874.55     39.13 o 
   2  10   1      654.69      650.73     22.36 o 
   3  10   1      473.83      577.30     18.35 o 
   4  10   1     1882.04     1808.09     79.21 o 
   5  10   1      114.21      110.78     15.71 o 
   6  10   1      220.63      214.35     19.94 o 
   7  10   1       22.73       11.23     13.23 o 
   8  10   1       99.51       86.09     18.47 o 
  -8  11   1       37.23       31.02     20.21 o 
  -7  11   1      482.65      407.36     28.90 o 
  -6  11   1       59.39       60.57     19.73 o 
  -5  11   1       60.35       44.62     15.83 o 
  -4  11   1      261.88      222.63     13.94 o 
  -3  11   1      368.97      258.66     18.23 o 
  -2  11   1     1279.21     1288.47     24.25 o 
  -1  11   1      637.36      491.36     14.18 o 
   0  11   1       15.90       19.75      5.21 o 
   1  11   1     2904.96     3491.72     46.63 o 
   2  11   1      155.19      189.65     22.45 o 
   3  11   1     1043.42     1178.11     28.30 o 
   4  11   1     1027.43     1062.72     36.64 o 
   5  11   1     2153.83     2267.03     58.82 o 
   6  11   1      114.73       92.71     16.93 o 
   7  11   1      261.89      249.89     23.73 o 
   8  11   1      195.89      175.99     23.16 o 
  -8  12   1      178.70      244.15     26.61 o 
  -7  12   1        6.41       23.21     14.63 o 
  -6  12   1       73.87       80.00     19.76 o 
  -5  12   1      247.09      255.64     36.02 o 
  -4  12   1       72.03       90.45     11.08 o 
  -3  12   1     2227.47     2351.87    124.62 o 
  -2  12   1        0.07       -1.95      6.64 o 
  -1  12   1     5122.61     5486.74     68.15 o 
   0  12   1      130.34      131.07      8.71 o 
   1  12   1     4786.01     5075.68     63.87 o 
   2  12   1       52.94       82.98     26.91 o 
   3  12   1        1.45       18.96      7.81 o 
   4  12   1        0.93      -14.13     16.66 o 
   5  12   1      125.64       95.97     21.86 o 
   6  12   1        9.46        3.28     22.05 o 
   7  12   1       35.15       27.19     15.42 o 
   8  12   1       47.84       71.70     19.29 o 
  -7  13   1      752.65      753.50    112.16 o 
  -6  13   1      117.18      154.47     30.57 o 
  -5  13   1     1537.41     1533.57    124.47 o 
  -4  13   1      127.83      118.82     16.68 o 
  -3  13   1       76.51       67.48     10.18 o 
  -2  13   1      101.24      117.12     11.38 o 
   0  13   1      473.24      462.85     25.04 o 
   1  13   1     1097.83     1377.95     26.06 o 
   2  13   1      131.30      146.03     19.97 o 
   3  13   1       86.71      110.25     11.59 o 
   4  13   1     1002.86     1102.27     39.75 o 
   5  13   1     1203.47     1277.56     44.24 o 
   6  13   1      366.94      410.17     62.86 o 
   7  13   1      352.67      322.32     27.23 o 
  -7  14   1       59.40       84.45     19.65 o 
  -6  14   1        6.52       -1.62     15.44 o 
  -5  14   1      133.63      144.56     23.23 o 
  -4  14   1      247.88      337.20     32.31 o 
  -3  14   1      237.72      259.89     21.00 o 
  -2  14   1       25.62        5.67      8.04 o 
  -1  14   1     1674.12     1785.00     54.91 o 
   0  14   1       17.27       50.46      7.57 o 
   1  14   1     1459.86     1508.98     34.49 o 
   2  14   1      600.60      633.56     29.51 o 
   3  14   1      102.37      164.47     13.63 o 
   4  14   1      200.77      144.59     18.78 o 
   5  14   1       34.64       15.03     13.38 o 
   6  14   1      411.54      420.84     29.45 o 
   7  14   1      383.76      359.13     58.30 o 
  -7  15   1      784.80      837.73    105.57 o 
  -6  15   1       17.98        8.74     18.17 o 
  -5  15   1      780.21      968.62     41.28 o 
  -4  15   1        8.13       27.19     14.33 o 
  -3  15   1       67.08       79.22     12.01 o 
  -2  15   1       32.54       24.94      9.64 o 
  -1  15   1      316.65      256.35     17.06 o 
   0  15   1      702.66      685.90     19.50 o 
   1  15   1      801.62      857.30     40.32 o 
   2  15   1      140.59      192.98     14.71 o 
   3  15   1      497.00      508.39     28.55 o 
   4  15   1        0.96       -8.23     12.18 o 
   5  15   1      865.10      892.53     43.10 o 
   6  15   1        4.63       20.31     16.71 o 
   7  15   1       61.65       39.74     18.52 o 
  -6  16   1      251.83      285.79     31.83 o 
  -5  16   1       92.57       93.57     18.77 o 
  -4  16   1       57.14       67.95     18.23 o 
  -3  16   1      497.06      524.10     23.09 o 
  -2  16   1      265.64      241.49     16.36 o 
  -1  16   1      618.81      638.70     23.92 o 
   1  16   1      113.40       92.90     12.26 o 
   2  16   1       19.77       10.15      9.49 o 
   3  16   1      217.00      233.02     21.59 o 
   4  16   1        8.38       -6.18     14.46 o 
   5  16   1        0.04        2.74     14.84 o 
   6  16   1      213.98      200.82     24.20 o 
  -6  17   1        0.18       -4.46     16.43 o 
  -5  17   1      289.77      418.16     30.72 o 
  -4  17   1       28.50       54.96     16.65 o 
  -3  17   1      142.22      221.31     17.22 o 
  -2  17   1      335.35      352.71     19.75 o 
  -1  17   1      357.46      379.41     19.73 o 
   0  17   1      321.50      307.36     22.37 o 
   1  17   1      786.73      776.31     27.10 o 
   2  17   1      217.75      207.76     18.90 o 
   3  17   1      412.87      376.59     33.57 o 
   4  17   1       50.54       56.54     17.40 o 
   5  17   1      136.22      108.25     20.93 o 
   6  17   1       48.55       65.12     26.88 o 
  -5  18   1       52.67       72.79     19.31 o 
  -4  18   1      226.44      178.44     22.74 o 
  -3  18   1      164.65      177.76     21.70 o 
  -2  18   1       15.76        9.35     10.57 o 
  -1  18   1        3.33       11.40     12.57 o 
   0  18   1       25.56       30.24     13.79 o 
   1  18   1      157.57      198.18     20.76 o 
   2  18   1      153.91      170.39     16.59 o 
   3  18   1      188.06      144.30     38.02 o 
   4  18   1      393.50      409.20     34.54 o 
   5  18   1        3.44        1.57     15.68 o 
  -4  19   1      151.87      130.85     21.90 o 
  -3  19   1       63.17       94.79     18.89 o 
  -2  19   1      206.67      180.21     17.17 o 
  -1  19   1      110.04      148.98     20.05 o 
   0  19   1      548.36      554.64     31.29 o 
   1  19   1      308.23      309.41     45.20 o 
   2  19   1      409.46      481.87     30.49 o 
   3  19   1      161.88      151.55     30.74 o 
   4  19   1      106.41       75.27     18.78 o 
  -3  20   1        5.73      -10.55     13.85 o 
  -2  20   1       16.23        0.33     14.22 o 
  -1  20   1       12.73       19.55     14.66 o 
   0  20   1       60.25       61.69     28.22 o 
   1  20   1      108.87      175.65     46.12 o 
   2  20   1      334.84      328.65     38.98 o 
   3  20   1       11.28       12.30     17.75 o 
  -2  21   1      316.50      267.31     35.80 o 
  -1  21   1        6.09       19.42     16.36 o 
   0  21   1      384.87      389.60     49.51 o 
   1  21   1        0.23       -8.49     17.81 o 
   2  21   1      212.50      248.15     37.13 o 
  -8   0   2      309.51      270.56     30.15 o 
  -6   0   2        0.25        4.74      7.27 o 
  -4   0   2       17.30       14.74      8.27 o 
  -2   0   2     5670.16     4019.22     91.02 o 
   0   0   2    57388.04    65811.45   1348.02 o 
   4   0   2     1164.64     1104.72     21.96 o 
   6   0   2     1196.99     1087.05     33.27 o 
   8   0   2      460.08      453.50     38.14 o 
  -9   1   2        0.78      -12.09     13.30 o 
  -8   1   2      519.24      552.66     23.28 o 
  -7   1   2       34.01       38.86      6.27 o 
  -6   1   2     4478.85     4353.74     57.59 o 
  -5   1   2       85.75      109.50     15.97 o 
  -4   1   2      913.33      832.49     73.50 o 
  -3   1   2        6.54       34.56      8.59 o 
   0   1   2    14932.94    15368.87    312.91 o 
   2   1   2    10893.85    10993.55    115.35 o 
   3   1   2       50.32       24.63      3.42 o 
   4   1   2     5673.74     6327.57     58.98 o 
   6   1   2      875.02      932.96     20.70 o 
   7   1   2        0.21       -6.03      6.03 o 
   8   1   2      341.64      300.42     23.24 o 
   9   1   2       27.63       21.42     14.65 o 
  -9   2   2      179.74      265.46     33.68 o 
  -8   2   2       26.91        6.04      9.44 o 
  -7   2   2      293.05      304.63     15.92 o 
  -6   2   2       31.00       13.75      6.11 o 
  -5   2   2       46.92       90.53      8.81 o 
  -4   2   2     3034.77     3171.32     41.08 o 
  -3   2   2       79.42      118.85      5.67 o 
  -2   2   2    11442.07    11106.83    134.45 o 
  -1   2   2     7939.38     7166.58     87.52 o 
   0   2   2    18317.10    18265.39    261.83 o 
   1   2   2      388.38      520.77     21.71 o 
   3   2   2     1183.23     1171.76     18.52 o 
   4   2   2     3872.83     3582.14     36.46 o 
   5   2   2     1431.50     1371.78     19.42 o 
   6   2   2      979.60      931.15     32.19 o 
   7   2   2     1028.12      966.88     28.36 o 
   8   2   2      299.84      275.51     22.16 o 
   9   2   2       30.87       59.82     17.06 o 
  -9   3   2       24.02       14.01     22.17 o 
  -8   3   2      319.81      312.13     27.78 o 
  -7   3   2        8.76        6.07      8.61 o 
  -6   3   2     3952.14     4094.08     54.83 o 
  -5   3   2       14.38        7.39      4.02 o 
  -4   3   2      977.46     1133.62     19.62 o 
  -3   3   2     2070.44     2541.75     32.64 o 
  -2   3   2     1567.47     1236.03     18.38 o 
  -1   3   2    15044.18    15409.37    157.99 o 
   0   3   2      529.27      428.49     10.73 o 
   1   3   2     1352.51     1673.49     20.96 o 
   2   3   2     2068.10     2197.91     27.18 o 
   3   3   2     3921.62     3755.42     44.72 o 
   4   3   2      591.48      531.47     14.84 o 
   5   3   2     1289.33     1326.77     18.87 o 
   6   3   2     2063.52     2167.26     36.08 o 
   7   3   2        4.96       -3.21      7.73 o 
   8   3   2       34.10       36.62     11.06 o 
   9   3   2      471.46      500.89     57.67 o 
  -9   4   2      313.39      317.18     26.13 o 
  -8   4   2       28.41       18.13     12.27 o 
  -7   4   2     1499.79     1363.97     37.02 o 
  -6   4   2      442.98      523.60     27.29 o 
  -5   4   2      263.07      261.69     10.45 o 
  -4   4   2     3332.92     3411.50     43.52 o 
  -2   4   2      253.26      384.05      9.29 o 
  -1   4   2      158.04       92.21      6.41 o 
   0   4   2     3115.22     3313.80     98.53 o 
   2   4   2     1194.18      895.09     18.15 o 
   4   4   2      432.23      442.26     11.44 o 
   5   4   2     4715.11     4661.76     69.17 o 
   6   4   2      501.15      501.53     16.45 o 
   7   4   2      522.17      552.94     31.20 o 
   8   4   2      238.50      244.09     17.47 o 
   9   4   2        1.44        7.98     21.50 o 
  -9   5   2       36.48       21.07     15.36 o 
  -8   5   2       19.14       18.40     12.84 o 
  -7   5   2      313.46      272.07     20.54 o 
  -6   5   2     1040.23     1006.64     26.46 o 
  -5   5   2     2270.35     2377.99     34.85 o 
  -4   5   2      523.38      581.70     42.16 o 
  -3   5   2     1873.41     1819.21     25.48 o 
  -1   5   2     7142.92     8468.57     90.64 o 
   0   5   2       51.04       22.04      3.40 o 
   1   5   2      427.90      520.42      9.56 o 
   3   5   2      251.08      258.62     19.71 o 
   4   5   2      760.51      766.33     14.70 o 
   5   5   2     1382.31     1468.63     46.47 o 
   6   5   2        8.84       -4.41      5.86 o 
   7   5   2       37.56       23.23      8.09 o 
   8   5   2      221.66      232.30     17.45 o 
   9   5   2      300.42      284.23     25.78 o 
  -9   6   2      217.17      198.57     23.42 o 
  -8   6   2        0.04      -11.15     11.15 o 
  -7   6   2      746.99      627.66     29.79 o 
  -6   6   2      722.41      648.62     28.52 o 
  -5   6   2     4596.93     4589.08     68.58 o 
  -4   6   2      377.87      354.09     10.82 o 
  -3   6   2     3083.09     2720.79     34.95 o 
  -2   6   2       42.98       38.96      4.26 o 
  -1   6   2       98.20       83.53      5.08 o 
   0   6   2    10337.89     9416.87    100.49 o 
   1   6   2       45.77       10.31      2.80 o 
   2   6   2      470.56      535.68     11.97 o 
   3   6   2     1222.63     1370.85     22.20 o 
   4   6   2        7.30        2.62      7.42 o 
   5   6   2     6424.12     6245.45     89.16 o 
   6   6   2      452.19      500.29     32.74 o 
   7   6   2      521.78      537.70     19.05 o 
   8   6   2       17.95        4.53     13.55 o 
   9   6   2        0.85       18.05     14.87 o 
  -9   7   2      203.35      196.50     34.06 o 
  -8   7   2       14.45       19.15     13.63 o 
  -7   7   2      296.23      365.90     24.51 o 
  -6   7   2      454.96      478.18     24.90 o 
  -5   7   2     1256.39     1338.52     48.71 o 
  -4   7   2        6.85       18.70      5.31 o 
  -3   7   2     3001.73     3216.16     40.39 o 
  -2   7   2      140.71      177.48      9.63 o 
  -1   7   2    11131.59    11384.22    121.48 o 
   0   7   2     3465.45     2869.57     36.28 o 
   2   7   2     1787.26     1455.65     26.63 o 
   3   7   2      114.98      129.81      7.18 o 
   4   7   2        0.15        3.45      5.77 o 
   5   7   2      453.60      446.10     21.67 o 
   6   7   2       35.50       34.52      9.35 o 
   7   7   2      163.00      161.66     14.80 o 
   8   7   2       23.16       28.08     15.71 o 
   9   7   2      211.91      221.08     24.31 o 
  -9   8   2       45.10        1.47     14.95 o 
  -8   8   2      111.63      114.96     29.26 o 
  -7   8   2      408.47      349.89     24.28 o 
  -6   8   2       46.13       31.35     14.74 o 
  -5   8   2     1143.07     1245.92     38.88 o 
  -4   8   2       36.31       18.50      6.93 o 
  -3   8   2     2274.77     2335.17     37.86 o 
  -2   8   2       91.33       82.73      5.95 o 
  -1   8   2     1844.58     1571.55     24.28 o 
   0   8   2      513.23      629.57     13.62 o 
   1   8   2       72.31       59.70      5.71 o 
   2   8   2     1588.89     1556.14     22.32 o 
   3   8   2     4301.17     4444.25     66.44 o 
   4   8   2        0.43       19.59      6.87 o 
   5   8   2     2297.18     2207.94     42.57 o 
   6   8   2       92.62       77.51     14.67 o 
   7   8   2      546.83      526.92     28.38 o 
   8   8   2       14.88       19.16     14.66 o 
  -8   9   2      113.41      126.80     33.76 o 
  -7   9   2        2.66        6.38     21.13 o 
  -6   9   2        1.73        6.85     10.32 o 
  -5   9   2       34.68       19.67     10.18 o 
  -4   9   2      224.07      324.53     15.19 o 
  -3   9   2      115.93      148.68      7.67 o 
  -2   9   2      745.49      746.21     20.14 o 
  -1   9   2    14084.38    15117.87    160.70 o 
   0   9   2      298.50      417.83     11.72 o 
   1   9   2     1307.10     1657.32     29.42 o 
   2   9   2      188.32      210.87      7.49 o 
   4   9   2      971.39     1038.93     26.36 o 
   5   9   2      943.72      868.43     25.42 o 
   6   9   2        1.98       -0.64     10.93 o 
   7   9   2       48.32       35.15     14.11 o 
   8   9   2       26.58       14.05     12.30 o 
  -8  10   2        5.95       -1.42     13.71 o 
  -7  10   2      408.96      462.29     40.99 o 
  -6  10   2      376.96      389.06     25.10 o 
  -5  10   2      664.43      709.47     56.90 o 
  -4  10   2      126.07       87.63     10.13 o 
  -3  10   2       24.61       15.94      6.47 o 
  -2  10   2     3114.68     3094.63     42.13 o 
  -1  10   2     1665.61     1639.61     26.78 o 
   0  10   2     1352.32     1431.99     24.19 o 
   1  10   2     1240.70     1255.21     31.81 o 
   2  10   2        3.91        3.74      6.50 o 
   3  10   2      610.44      537.17     17.81 o 
   4  10   2        3.03       11.37      9.86 o 
   5  10   2     1224.18     1232.02     95.26 o 
   6  10   2        5.23       12.61     12.62 o 
   7  10   2      110.71      106.09     18.05 o 
   8  10   2       79.35       64.58     14.68 o 
  -8  11   2      128.55       62.86     18.89 o 
  -7  11   2       20.75       22.15     14.29 o 
  -6  11   2     1151.24     1143.57     73.84 o 
  -5  11   2        4.15        9.37     10.97 o 
  -4  11   2      311.25      312.60     16.15 o 
  -3  11   2      327.82      338.41     26.87 o 
  -2  11   2      527.29      447.81     13.81 o 
  -1  11   2      948.17     1076.62     21.34 o 
   0  11   2      741.95      485.70     13.77 o 
   1  11   2     2002.21     2038.19     31.38 o 
   2  11   2     1860.01     2089.94     39.05 o 
   3  11   2       23.01        8.68      6.56 o 
   4  11   2     1708.34     1809.52     76.68 o 
   5  11   2       25.37       64.15     19.21 o 
   6  11   2     1651.03     1743.67     52.08 o 
   7  11   2      155.53      109.93     19.20 o 
   8  11   2      204.82      203.14     25.92 o 
  -8  12   2       14.35        4.82     15.94 o 
  -7  12   2      140.74      166.76     21.78 o 
  -6  12   2       14.49       28.26     17.72 o 
  -5  12   2       19.25       11.14     11.05 o 
  -4  12   2      229.97      162.28     12.98 o 
  -3  12   2      176.71      115.80     16.59 o 
  -2  12   2      930.44      853.97     26.41 o 
  -1  12   2      441.44      457.46     14.71 o 
   0  12   2     3735.98     3395.45     46.78 o 
   1  12   2      359.40      411.00     13.57 o 
   2  12   2      165.61      116.64     10.55 o 
   3  12   2       24.79       37.17      8.80 o 
   4  12   2        7.12        1.68     11.11 o 
   5  12   2      105.05       81.27     16.13 o 
   6  12   2        4.58        8.06     12.87 o 
   7  12   2       13.94       -1.78     24.96 o 
   8  12   2      236.47      235.75     21.26 o 
  -7  13   2        0.01       21.77     15.85 o 
  -6  13   2     1337.63     1418.66     73.62 o 
  -5  13   2       19.87       27.68     26.19 o 
  -4  13   2       35.67       15.30      8.29 o 
  -3  13   2       17.63       -3.05      7.47 o 
  -2  13   2       27.18       30.40      8.30 o 
  -1  13   2       15.11       10.79      6.04 o 
   1  13   2       21.64        1.96     12.84 o 
   2  13   2      246.05      313.43     26.41 o 
   3  13   2     1501.03     1489.27     55.90 o 
   4  13   2      354.06      392.84     25.14 o 
   5  13   2      411.87      460.76     28.75 o 
   6  13   2      459.76      436.89     39.60 o 
   7  13   2       32.28       47.48     23.40 o 
  -7  14   2        7.75       17.66     15.15 o 
  -6  14   2       17.57       26.36     14.66 o 
  -5  14   2        4.07       15.89     14.35 o 
  -4  14   2      312.58      285.33     24.76 o 
  -3  14   2       94.22       65.88     11.40 o 
  -2  14   2      880.57      832.65     25.72 o 
  -1  14   2     1037.97     1079.77     23.84 o 
   0  14   2     1761.88     1736.93     31.15 o 
   1  14   2      179.98      237.98     18.05 o 
   2  14   2      889.73      738.16     56.17 o 
   3  14   2      863.30      834.74     34.87 o 
   4  14   2        8.97       21.61     13.23 o 
   5  14   2       24.47        6.53     12.84 o 
   6  14   2      189.20      217.50     23.69 o 
   7  14   2       38.86       28.78     23.28 o 
  -7  15   2        0.80        0.21     16.37 o 
  -6  15   2      586.82      625.09     36.07 o 
  -5  15   2       34.40       32.91     19.49 o 
  -4  15   2      589.10      602.72     31.34 o 
  -3  15   2      536.09      652.94     39.72 o 
  -2  15   2       24.95       43.39     10.33 o 
  -1  15   2      576.26      666.46     23.26 o 
   0  15   2      227.81      252.41     15.27 o 
   1  15   2       37.33       13.20      9.03 o 
   2  15   2        2.42       -6.37     12.04 o 
   3  15   2       49.25       31.12     13.86 o 
   4  15   2      603.39      637.85     32.62 o 
   5  15   2        0.13       21.03     15.88 o 
   6  15   2      645.78      688.02     37.49 o 
  -6  16   2       25.35       22.25     17.29 o 
  -5  16   2      123.93      160.54     48.98 o 
  -4  16   2      356.06      349.13     61.57 o 
  -3  16   2       91.76      102.64     14.81 o 
  -2  16   2        6.00       18.86      9.75 o 
  -1  16   2       42.78       61.87     10.91 o 
   0  16   2      772.79      851.09     37.51 o 
   1  16   2        0.36       14.72      9.41 o 
   2  16   2      283.66      300.62     19.71 o 
   3  16   2      513.94      445.67     32.56 o 
   4  16   2        5.86        0.53     12.75 o 
   5  16   2      135.00       91.72     19.18 o 
   6  16   2       51.16       42.84     19.06 o 
  -6  17   2      286.45      282.14     28.54 o 
  -5  17   2       39.80       44.23     26.36 o 
  -4  17   2       27.02       28.82     15.93 o 
  -3  17   2      666.95      797.38     28.80 o 
  -2  17   2      381.09      469.81     34.39 o 
  -1  17   2      617.04      672.38     25.37 o 
   0  17   2      322.16      308.99     44.20 o 
   1  17   2       12.06       30.60     15.44 o 
   2  17   2      154.30      156.84     15.69 o 
   3  17   2      160.02      182.96     21.19 o 
   4  17   2      169.63      147.15     34.62 o 
   5  17   2        0.21       -0.55     14.39 o 
  -5  18   2      117.05      127.08     22.11 o 
  -4  18   2       27.10       11.64     21.56 o 
  -3  18   2      117.98      105.69     14.91 o 
  -2  18   2        1.80        7.57     10.33 o 
  -1  18   2       65.07       87.24     18.46 o 
   0  18   2      204.19      258.65     21.77 o 
   1  18   2      116.91       89.52     14.89 o 
   2  18   2      243.58      267.83     24.00 o 
   3  18   2      144.22       97.17     18.93 o 
   4  18   2       24.32       36.34     25.12 o 
   5  18   2      217.39      169.85     24.76 o 
  -4  19   2       30.53       23.86     17.31 o 
  -3  19   2      194.17      226.29     24.14 o 
  -2  19   2       62.01       36.61     15.07 o 
  -1  19   2      311.60      323.96     25.17 o 
   0  19   2       71.28       66.08     27.05 o 
   1  19   2      997.16     1151.30    115.17 o 
   2  19   2      109.46      101.50     19.30 o 
   3  19   2       64.23       42.92     17.68 o 
   4  19   2       27.73       11.68     15.75 o 
  -3  20   2      153.30      155.43     22.59 o 
  -2  20   2        6.37       -4.21     14.58 o 
  -1  20   2        0.05        5.66     13.99 o 
   0  20   2        1.07       -0.52     14.23 o 
   1  20   2      532.53      662.17     34.03 o 
   2  20   2      139.59      134.90     44.02 o 
   3  20   2      513.54      555.85     34.37 o 
  -2  21   2        0.92       -9.98     14.09 o 
  -1  21   2      383.39      348.06     27.42 o 
   0  21   2       29.55       62.75     21.67 o 
   1  21   2       34.63        2.28     15.19 o 
   2  21   2       62.68       34.56     24.63 o 
  -9   0   3        4.61       29.37     21.56 o 
  -7   0   3      229.01      223.06     20.61 o 
  -5   0   3     1072.94     1185.66     45.22 o 
  -3   0   3    10025.76     7943.69    174.69 o 
  -1   0   3     4050.22     4144.54     91.33 o 
   3   0   3      770.40      723.44     36.65 o 
   5   0   3      978.06      880.95     20.82 o 
   7   0   3      982.30      957.63     49.39 o 
   9   0   3     1129.17     1242.25     66.54 o 
  -9   1   3      873.13     1001.31     58.09 o 
  -8   1   3       43.45       30.36     10.76 o 
  -7   1   3      974.33      974.37     20.73 o 
  -6   1   3      102.12      110.75     23.52 o 
  -5   1   3     2563.99     2584.74     53.65 o 
  -4   1   3      281.89      205.98     17.87 o 
  -3   1   3      808.73      801.99     58.45 o 
  -2   1   3    10893.08    10567.03    157.32 o 
  -1   1   3      313.55      338.61      8.55 o 
   0   1   3     3323.12     2570.26     41.71 o 
   3   1   3    25944.48    25171.08    230.84 o 
   4   1   3       65.54       58.38      7.34 o 
   5   1   3     2840.02     2974.41     35.82 o 
   6   1   3        2.17       -3.84      6.88 o 
   7   1   3      537.03      560.61     56.83 o 
   8   1   3      206.90      240.30     21.62 o 
   9   1   3      117.27      145.39     26.30 o 
  -9   2   3        5.13       -2.46     19.43 o 
  -8   2   3      327.66      353.60     21.38 o 
  -7   2   3      626.61      654.96     22.44 o 
  -6   2   3      138.65      127.43      9.39 o 
  -5   2   3      590.82      740.27     20.04 o 
  -4   2   3        2.20        0.10      4.26 o 
  -2   2   3     1447.84     1245.29     35.76 o 
  -1   2   3    16644.12    17153.88    202.86 o 
   0   2   3       10.24       -0.23      3.18 o 
   1   2   3      132.00       36.55      3.05 o 
   2   2   3     7980.75     8154.13     78.09 o 
   3   2   3     2353.37     2423.07     28.53 o 
   4   2   3     6340.64     7012.83     64.61 o 
   5   2   3       34.14       54.98      7.32 o 
   6   2   3       12.85       17.37      6.50 o 
   7   2   3      598.51      620.47     23.18 o 
   8   2   3       19.50       29.21     13.47 o 
   9   2   3      704.69      785.83     63.99 o 
  -9   3   3      219.67      211.25     32.50 o 
  -8   3   3        4.77       12.87     12.30 o 
  -7   3   3     2006.62     2001.96     41.51 o 
  -6   3   3        2.45       10.48      6.09 o 
  -5   3   3      299.82      322.75     13.91 o 
  -4   3   3      359.89      449.26     11.93 o 
  -3   3   3      572.21      544.92     14.24 o 
  -2   3   3     1763.86     2232.46     29.25 o 
  -1   3   3      253.65      203.77      6.72 o 
   0   3   3     3234.15     3399.82     44.44 o 
   2   3   3        5.61       19.68      2.77 o 
   3   3   3     5110.63     5276.15     54.45 o 
   4   3   3        9.63        5.10      3.54 o 
   5   3   3      306.87      401.99     11.37 o 
   6   3   3       13.25       18.07      6.59 o 
   7   3   3      259.01      298.35     20.98 o 
   8   3   3      197.87      181.38     16.27 o 
   9   3   3       11.42        9.42     14.81 o 
  -9   4   3       13.53        4.82     14.56 o 
  -8   4   3      436.15      449.93     26.44 o 
  -7   4   3       12.46        3.64     10.04 o 
  -6   4   3     3821.37     3838.96     61.80 o 
  -5   4   3      777.47      828.97     20.85 o 
  -4   4   3      442.11      411.99     11.48 o 
  -3   4   3     3988.10     4196.67     49.81 o 
  -1   4   3     4071.27     4873.78     54.75 o 
   0   4   3    21875.03    21126.74    248.38 o 
   1   4   3     1798.17     1831.81     23.71 o 
   2   4   3     4346.28     4497.89     61.13 o 
   3   4   3      713.86      798.38     14.31 o 
   4   4   3     4311.52     4087.32     45.72 o 
   5   4   3      389.58      360.30     18.13 o 
   6   4   3      391.86      405.78     15.10 o 
   7   4   3      249.69      276.59     16.95 o 
   8   4   3        0.39       13.38     10.59 o 
   9   4   3      169.24      183.28     41.24 o 
  -9   5   3      103.04       92.86     25.35 o 
  -8   5   3       31.68       40.21     13.48 o 
  -7   5   3       25.02       23.05     11.68 o 
  -6   5   3     1046.95      955.27     33.24 o 
  -5   5   3      958.59     1029.99     20.33 o 
  -4   5   3     5609.77     5239.88     62.40 o 
  -3   5   3      276.95      279.28     16.22 o 
  -2   5   3    17142.20    16795.85    175.18 o 
  -1   5   3     3773.27     3329.28     52.04 o 
   0   5   3      689.77      998.15     21.10 o 
   1   5   3     1648.28     1627.41     21.46 o 
   2   5   3        1.08       -0.09      4.07 o 
   3   5   3      498.64      584.64     16.35 o 
   4   5   3     1135.27     1079.02     24.60 o 
   5   5   3      193.86      204.63     10.58 o 
   6   5   3        2.88       -4.09      5.91 o 
   7   5   3      119.81      113.53     13.02 o 
   8   5   3      409.85      412.28     21.60 o 
   9   5   3       15.70        4.80     20.44 o 
  -9   6   3       80.52       90.11     21.39 o 
  -8   6   3      460.64      442.99     27.32 o 
  -7   6   3      279.10      302.88     22.27 o 
  -6   6   3      783.55      769.72     30.89 o 
  -5   6   3       99.98       71.79     20.24 o 
  -4   6   3      622.49      571.76     19.50 o 
  -3   6   3     4364.32     4220.26     52.30 o 
  -2   6   3     1162.95     1040.04     18.15 o 
  -1   6   3       28.17       40.98      6.26 o 
   0   6   3     1750.88     1951.31     26.32 o 
   3   6   3       44.61       40.63      4.79 o 
   4   6   3     7197.07     7185.76     98.21 o 
   5   6   3        1.00       29.87     12.45 o 
   6   6   3      467.64      377.94     15.23 o 
   7   6   3        2.55       -1.25      7.27 o 
   8   6   3      130.01      123.12     19.49 o 
   9   6   3       11.77       13.86     15.44 o 
  -9   7   3       14.32       22.73     15.95 o 
  -8   7   3       75.19       72.42     16.18 o 
  -7   7   3       16.06       15.60     14.91 o 
  -6   7   3      274.64      246.76     19.21 o 
  -5   7   3      131.15      114.05     22.39 o 
  -4   7   3     1542.52     1613.16     49.83 o 
  -3   7   3       51.37       51.37      8.55 o 
  -2   7   3    15847.17    16046.89    169.12 o 
  -1   7   3     3767.52     3364.79     52.60 o 
   0   7   3     2224.76     2687.22     34.72 o 
   1   7   3     1172.79     1032.02     16.83 o 
   2   7   3      397.59      446.51     13.27 o 
   3   7   3      245.44      318.62     10.57 o 
   4   7   3      365.60      367.21     15.53 o 
   5   7   3       86.98      137.02     11.33 o 
   6   7   3      352.01      336.60     14.96 o 
   7   7   3       60.89       35.42      9.13 o 
   8   7   3      208.14      190.21     22.29 o 
   9   7   3       75.43      104.49     20.76 o 
  -9   8   3       36.53        0.52     22.75 o 
  -8   8   3      595.40      569.83     31.84 o 
  -7   8   3        1.31        6.09     11.99 o 
  -6   8   3       90.08      102.25     15.65 o 
  -5   8   3      793.85      875.28     31.94 o 
  -4   8   3        6.12       11.40      8.92 o 
  -3   8   3      164.64      147.22      7.70 o 
  -1   8   3      274.49      216.97      8.80 o 
   0   8   3        7.70        4.42      3.59 o 
   2   8   3     2914.32     2972.64     45.90 o 
   3   8   3      190.32      176.59      8.61 o 
   4   8   3     2803.36     3083.12     52.22 o 
   5   8   3      194.64      292.65     33.43 o 
   6   8   3      662.54      674.96     29.15 o 
   7   8   3       89.40       85.22     13.36 o 
   8   8   3      148.67      162.46     22.17 o 
  -8   9   3       28.78        5.91     14.24 o 
  -7   9   3      370.16      368.93     25.99 o 
  -6   9   3        7.31       15.87     11.66 o 
  -5   9   3      249.99      289.35     20.20 o 
  -4   9   3      615.90      734.27     28.02 o 
  -3   9   3        0.12        4.30      4.27 o 
  -2   9   3     1523.51     1681.36     26.91 o 
  -1   9   3     1585.98     1448.28     24.26 o 
   1   9   3     1810.54     1898.54     69.54 o 
   2   9   3      245.78      246.23     12.74 o 
   3   9   3      542.33      649.84     27.18 o 
   4   9   3       56.64       27.22      8.02 o 
   6   9   3     1093.65     1127.85     39.81 o 
   7   9   3      210.05      243.18     17.93 o 
   8   9   3      128.99       90.40     22.70 o 
  -8  10   3      626.52      684.82     63.12 o 
  -7  10   3       37.64       38.59     15.22 o 
  -6  10   3       39.24       24.23     21.88 o 
  -5  10   3       72.85       77.83     14.33 o 
  -4  10   3       13.74        8.66      6.78 o 
  -3  10   3     1131.49      973.45     25.40 o 
  -2  10   3      717.12      601.13     15.28 o 
  -1  10   3     1092.39      991.10     20.89 o 
   0  10   3      468.59      572.49     14.29 o 
   1  10   3     1118.49      993.21     21.99 o 
   2  10   3        2.41       26.31      6.29 o 
   3  10   3       26.08       47.20      7.67 o 
   4  10   3     2831.18     3065.98     53.62 o 
   5  10   3      991.17     1085.17     69.40 o 
   6  10   3      369.00      428.67     26.08 o 
   7  10   3      104.60       85.27     14.02 o 
   8  10   3       11.80       27.95     15.91 o 
  -8  11   3       60.54       55.89     32.53 o 
  -7  11   3     1321.52     1504.35     51.16 o 
  -6  11   3       11.12       24.74     20.99 o 
  -5  11   3      105.67       97.97     12.14 o 
  -4  11   3       59.86       80.14     10.27 o 
  -3  11   3       33.69        8.90      7.13 o 
  -2  11   3     2852.96     2808.47     40.68 o 
  -1  11   3      310.44      374.91     12.77 o 
   0  11   3       16.87       30.25      7.99 o 
   1  11   3      810.60      866.90     21.25 o 
   2  11   3        7.01        4.49      9.60 o 
   3  11   3      617.41      584.67     28.38 o 
   4  11   3      227.27      191.11     18.30 o 
   5  11   3     1405.73     1399.37     45.37 o 
   6  11   3      198.66      219.97     21.45 o 
   7  11   3      150.36      189.50     21.56 o 
   8  11   3      250.06      259.90     36.78 o 
  -8  12   3      199.15      257.96     47.99 o 
  -7  12   3        0.78       -2.26     13.45 o 
  -6  12   3        1.16      -11.26     11.55 o 
  -5  12   3       76.69       50.61     13.99 o 
  -4  12   3        7.04       10.87      8.15 o 
  -3  12   3     2781.05     2486.10     49.91 o 
  -2  12   3      112.52      108.12      8.42 o 
  -1  12   3     1511.01     1305.92     25.02 o 
   0  12   3      278.93      321.15     12.40 o 
   1  12   3      409.65      338.65     12.32 o 
   2  12   3      129.95      122.56     10.85 o 
   3  12   3       41.41        4.13     10.44 o 
   4  12   3      171.40      209.95     19.25 o 
   5  12   3      481.71      530.75     47.16 o 
   6  12   3      245.06      284.04     24.52 o 
   7  12   3      498.75      521.83     32.18 o 
  -7  13   3      653.25      692.46     37.26 o 
  -6  13   3       50.92       68.10     16.60 o 
  -5  13   3      573.59      629.05     44.60 o 
  -4  13   3      222.86      189.19     14.74 o 
  -3  13   3       48.95       28.31      9.49 o 
  -2  13   3       49.92        8.27      7.96 o 
  -1  13   3       20.08        6.15      5.92 o 
   0  13   3        0.66       -4.91      4.91 o 
   1  13   3     5773.04     5656.44     83.97 o 
   2  13   3       61.09       13.81      8.06 o 
   3  13   3      284.32      289.24     21.46 o 
   4  13   3      400.11      443.31     26.35 o 
   5  13   3     1158.60     1213.86    101.55 o 
   6  13   3        1.94       -6.77     12.49 o 
   7  13   3        1.12        6.27     35.23 o 
  -7  14   3        2.27      -12.41     14.43 o 
  -6  14   3       40.51       36.38     15.40 o 
  -5  14   3      840.66      825.01     36.39 o 
  -4  14   3        0.11       13.34      9.20 o 
  -3  14   3     2043.40     2071.52     44.14 o 
  -2  14   3       33.76       23.99     12.71 o 
  -1  14   3     1277.94     1455.99     28.55 o 
   0  14   3        0.92        5.07      6.28 o 
   1  14   3      536.34      469.59     19.90 o 
   2  14   3      114.84       89.53     11.60 o 
   3  14   3      126.68      173.94     19.14 o 
   4  14   3       58.25       73.79     16.07 o 
   5  14   3       95.21      115.43     18.99 o 
   6  14   3      307.45      313.50     26.57 o 
   7  14   3       93.24       62.57     19.66 o 
  -7  15   3      366.62      389.17     31.09 o 
  -6  15   3        1.38      -13.98     13.98 o 
  -5  15   3      654.21      657.11     41.11 o 
  -4  15   3      412.66      392.64     25.55 o 
  -3  15   3       18.03       20.87     10.09 o 
  -2  15   3      767.07      877.29     51.07 o 
  -1  15   3      177.33      163.86     15.84 o 
   1  15   3      185.23      174.61     15.24 o 
   2  15   3      143.77       90.58     11.69 o 
   3  15   3      629.00      707.79     62.14 o 
   4  15   3       79.51      108.02     18.77 o 
   5  15   3      251.55      277.84     32.28 o 
   6  15   3       75.15       91.58     20.51 o 
  -6  16   3       94.41       81.64     30.99 o 
  -5  16   3      297.82      322.52     26.51 o 
  -4  16   3      135.50      145.50     20.48 o 
  -3  16   3      382.97      433.72     21.21 o 
  -2  16   3      151.19      237.54     16.55 o 
  -1  16   3      610.77      737.92     25.34 o 
   0  16   3       76.49       62.55     11.46 o 
   1  16   3      674.96      778.39     36.06 o 
   2  16   3      440.02      461.61     67.41 o 
   3  16   3       40.42       37.80     14.98 o 
   4  16   3       60.62       47.91     17.21 o 
   5  16   3      144.05      137.10     21.94 o 
   6  16   3       68.12       36.58     18.24 o 
  -6  17   3       81.13       56.75     29.29 o 
  -5  17   3       99.81       68.91     28.81 o 
  -4  17   3       98.43       88.86     17.57 o 
  -3  17   3        7.63        2.44     10.04 o 
  -2  17   3      200.85      262.40     22.11 o 
  -1  17   3       29.74       42.10     13.91 o 
   0  17   3      694.37      825.71     34.48 o 
   1  17   3      421.11      478.52     35.37 o 
   2  17   3      225.27      370.46     26.16 o 
   3  17   3      214.78      210.57     22.94 o 
   4  17   3        3.02        5.06     14.37 o 
   5  17   3      189.91      195.43     24.36 o 
  -5  18   3       84.66       80.00     18.88 o 
  -4  18   3      159.80      139.59     20.77 o 
  -3  18   3        4.33        4.41     10.59 o 
  -2  18   3       26.92       37.52     11.79 o 
  -1  18   3      103.91      136.93     19.06 o 
   0  18   3      101.25      114.39     17.66 o 
   1  18   3        3.94       23.34     11.05 o 
   2  18   3      149.18      128.75     19.15 o 
   3  18   3        6.63      -10.06     32.16 o 
   4  18   3      598.33      673.53     37.89 o 
   5  18   3        1.13       -4.04     15.57 o 
  -4  19   3       33.28       19.47     15.57 o 
  -3  19   3       89.50      112.66     15.51 o 
  -2  19   3      228.51      228.88     22.71 o 
  -1  19   3       33.53       34.00     14.98 o 
   0  19   3      514.44      464.56     54.34 o 
   1  19   3       70.22       98.70     18.38 o 
   2  19   3       68.92       89.32     19.00 o 
   3  19   3      145.86      160.88     35.93 o 
   4  19   3       15.34       12.59     17.46 o 
  -3  20   3       25.68       19.31     12.39 o 
  -2  20   3        6.29        1.24     14.04 o 
  -1  20   3        4.14        4.39     13.72 o 
   0  20   3      278.99      250.49     59.67 o 
   1  20   3      121.79      115.09     26.13 o 
   2  20   3      223.42      226.16     24.86 o 
   3  20   3        4.30      -11.86     15.26 o 
  -2  21   3      340.13      297.30     26.87 o 
  -1  21   3        1.41        0.95     14.87 o 
   0  21   3      125.27       61.15     17.70 o 
   1  21   3       84.94      108.49     29.98 o 
   2  21   3       40.55       10.28     21.44 o 
  -8   0   4      257.57      278.13     21.44 o 
  -6   0   4     2653.95     2569.05     79.97 o 
  -2   0   4       58.97        1.62      6.31 o 
   0   0   4     1531.96     1701.66     44.31 o 
   4   0   4      827.08      752.59     20.02 o 
   6   0   4      594.28      601.38     43.69 o 
   8   0   4      263.62      261.85     32.45 o 
  -9   1   4       46.38       78.95     25.24 o 
  -8   1   4      781.94      860.80     24.33 o 
  -7   1   4      121.56      107.07     10.05 o 
  -6   1   4     3306.02     3262.17     67.39 o 
  -5   1   4      104.43      116.46     20.71 o 
  -4   1   4      394.88      436.11     14.06 o 
  -3   1   4      276.71      334.98     25.13 o 
  -2   1   4     7170.03     6283.25     98.26 o 
   1   1   4       29.36       34.78      5.15 o 
   2   1   4    10124.86    10610.15    129.67 o 
   3   1   4      586.34      627.47     11.57 o 
   4   1   4      219.22      290.41      7.42 o 
   5   1   4      136.06      180.56      8.76 o 
   6   1   4       43.64       45.40      9.06 o 
   7   1   4       11.21        7.55      8.40 o 
   8   1   4       60.06       48.01     14.88 o 
   9   1   4       13.93        7.52     15.25 o 
  -9   2   4       54.55       42.10     22.56 o 
  -8   2   4        3.49      -10.25     10.25 o 
  -7   2   4      400.97      384.23     15.22 o 
  -6   2   4      674.58      669.05     19.10 o 
  -5   2   4        7.06       15.17      5.95 o 
  -3   2   4      534.47      448.72     15.98 o 
  -2   2   4    20040.65    18902.79    275.83 o 
  -1   2   4    14605.20    11959.99    144.47 o 
   0   2   4        9.47       82.45      9.50 o 
   1   2   4     2168.11     2444.65     26.62 o 
   3   2   4    11284.22    11762.34    112.38 o 
   4   2   4       52.65       66.95      8.33 o 
   5   2   4      308.58      276.86     10.47 o 
   6   2   4      760.65      826.10     48.79 o 
   7   2   4       33.75       31.35     10.66 o 
   8   2   4      266.20      255.63     23.12 o 
   9   2   4        0.02       -6.65     14.51 o 
  -9   3   4        0.77       -7.42     12.73 o 
  -8   3   4      130.60      136.22     17.49 o 
  -7   3   4      259.71      280.62     16.06 o 
  -6   3   4     2520.59     2415.60     37.97 o 
  -5   3   4      134.58      128.15      9.24 o 
  -4   3   4      146.40      120.68     11.43 o 
  -3   3   4     2216.97     2161.32     35.20 o 
  -1   3   4    21028.94    17613.87    181.30 o 
   0   3   4    26839.50    26751.21    383.53 o 
   3   3   4     3521.84     3264.74     36.72 o 
   4   3   4       66.89       71.53      5.38 o 
   5   3   4      397.16      407.51     11.65 o 
   6   3   4      480.21      513.15     16.23 o 
   7   3   4      494.53      468.63     21.27 o 
   8   3   4       36.32       15.37     13.43 o 
   9   3   4      178.76      149.42     33.65 o 
  -9   4   4       85.37       74.15     25.01 o 
  -8   4   4       11.42       -2.95     11.88 o 
  -7   4   4     1461.17     1511.29     45.18 o 
  -6   4   4      652.88      674.95     18.00 o 
  -5   4   4      309.14      196.93     12.81 o 
  -4   4   4      559.03      575.49     13.72 o 
  -3   4   4     3658.69     3618.17     55.76 o 
  -2   4   4     7370.07     7803.59     86.29 o 
  -1   4   4    16048.80    14204.80    148.19 o 
   0   4   4     3266.93     3176.81     43.49 o 
   2   4   4      217.54      198.04      5.93 o 
   3   4   4     8660.44     8684.87     85.59 o 
   4   4   4      186.69      165.74      7.26 o 
   5   4   4     1316.94     1375.08     26.25 o 
   6   4   4      540.28      561.04     27.04 o 
   7   4   4      200.61      182.36     14.85 o 
   8   4   4      643.27      721.92     42.20 o 
   9   4   4       25.43       12.06     14.88 o 
  -9   5   4       15.37       34.16     15.67 o 
  -8   5   4        3.27       -1.23     11.77 o 
  -7   5   4      353.09      345.12     22.92 o 
  -6   5   4       59.49       62.18     12.78 o 
  -5   5   4      226.67      222.48      9.83 o 
  -4   5   4        0.74        6.90      5.25 o 
  -3   5   4     4907.54     4871.04     59.26 o 
  -2   5   4     1215.37     1015.59     18.01 o 
  -1   5   4    19081.99    18250.22    188.75 o 
   0   5   4        0.93        6.61      3.86 o 
   1   5   4     7826.31     7532.40     81.00 o 
   3   5   4       41.48       22.19      3.26 o 
   4   5   4      136.02      159.00     15.78 o 
   5   5   4     1208.47     1074.18     27.29 o 
   6   5   4      101.24       99.35      9.70 o 
   7   5   4      797.10      785.68     37.48 o 
   8   5   4        7.49        6.40     10.10 o 
   9   5   4      353.29      358.75     41.10 o 
  -9   6   4      175.61      145.71     21.22 o 
  -8   6   4        9.59        9.97     19.79 o 
  -7   6   4      386.57      347.11     23.42 o 
  -6   6   4       89.45       97.96     27.36 o 
  -5   6   4      129.86      193.47     11.94 o 
  -4   6   4       50.29       38.54      4.95 o 
  -3   6   4       14.62        4.88      4.11 o 
  -2   6   4      627.30      513.98     12.72 o 
  -1   6   4     3199.13     2865.43     36.70 o 
   0   6   4      320.69      338.27     10.67 o 
   1   6   4      322.99      430.08      9.59 o 
   2   6   4       98.00      180.29     11.62 o 
   3   6   4     1906.93     2100.14     37.19 o 
   4   6   4     1406.78     1402.23     26.20 o 
   5   6   4     4286.82     4217.06     57.90 o 
   6   6   4      123.71      102.20      9.83 o 
   7   6   4      172.71      202.98     19.59 o 
   8   6   4      116.53      113.99     15.15 o 
   9   6   4       27.42        9.65     16.10 o 
  -9   7   4       63.16       39.17     23.54 o 
  -8   7   4       92.26      114.15     18.86 o 
  -7   7   4       74.03       68.26     15.34 o 
  -6   7   4       88.17       93.23     14.43 o 
  -5   7   4     2036.43     2042.95     51.18 o 
  -4   7   4      346.36      240.57     12.06 o 
  -3   7   4      867.87      961.54     19.02 o 
  -2   7   4     1599.71     1536.85     24.61 o 
  -1   7   4    16802.31    16802.26    176.14 o 
   0   7   4     1234.39     1207.56     19.63 o 
   3   7   4      789.05      762.00     15.87 o 
   4   7   4      117.38      135.61     10.80 o 
   5   7   4     1573.45     1386.94     30.35 o 
   6   7   4        1.66       -2.37      6.90 o 
   7   7   4      325.15      384.17     17.09 o 
   8   7   4       54.19       55.17     17.42 o 
  -9   8   4      317.65      266.96     33.98 o 
  -8   8   4      123.74      156.51     21.09 o 
  -7   8   4      807.34      814.34     60.87 o 
  -6   8   4       32.25       26.26     19.55 o 
  -5   8   4      299.86      250.35     18.41 o 
  -4   8   4        5.97       -1.76      4.88 o 
  -3   8   4      222.13      187.62      8.80 o 
  -2   8   4     2461.15     2249.25     32.60 o 
  -1   8   4     4622.06     5068.13     60.68 o 
   0   8   4     2259.65     2217.30     41.41 o 
   2   8   4        1.10        3.34      2.88 o 
   3   8   4     1340.01     1520.05     25.30 o 
   4   8   4      214.43      166.43     12.02 o 
   5   8   4     1090.69     1226.33     30.59 o 
   6   8   4      272.75      292.32     15.37 o 
   7   8   4      584.92      642.38     25.77 o 
   8   8   4      132.39      138.02     20.82 o 
  -8   9   4      432.49      406.77     28.39 o 
  -7   9   4       87.23       73.33     17.92 o 
  -6   9   4      283.45      266.71     21.39 o 
  -5   9   4      552.23      501.34     25.58 o 
  -4   9   4       87.63       64.83      9.62 o 
  -3   9   4      592.52      599.84     15.29 o 
  -2   9   4      265.85      250.47     11.12 o 
  -1   9   4     2246.81     2199.41     32.34 o 
   0   9   4     1376.81     1271.16     22.01 o 
   1   9   4      778.79      657.89     14.37 o 
   2   9   4      483.21      486.79     15.38 o 
   3   9   4       73.75       78.35     22.08 o 
   4   9   4      246.78      249.50     14.43 o 
   5   9   4     1996.33     2030.10     42.36 o 
   6   9   4      338.22      381.43     26.24 o 
   7   9   4       57.28       50.76     12.24 o 
   8   9   4        0.13        1.36     13.84 o 
  -8  10   4        1.01       15.59     14.52 o 
  -7  10   4      243.22      240.08     30.55 o 
  -6  10   4       13.97        9.41     12.51 o 
  -5  10   4      361.92      360.52     26.36 o 
  -4  10   4      614.22      762.79     23.86 o 
  -3  10   4      377.83      287.39     11.67 o 
  -2  10   4      333.03      389.69     12.54 o 
  -1  10   4      914.37      921.40     19.11 o 
   0  10   4     4316.16     4421.06     55.58 o 
   2  10   4       40.71       34.59      8.97 o 
   3  10   4     1017.46     1091.67     35.12 o 
   4  10   4       61.94       76.38     10.96 o 
   5  10   4      121.08      185.31     16.65 o 
   6  10   4      143.26      167.13     19.36 o 
   7  10   4       28.37       16.27     11.25 o 
   8  10   4      475.75      586.50     66.57 o 
  -8  11   4      382.73      362.85     28.81 o 
  -7  11   4       14.74       10.63     13.29 o 
  -6  11   4      616.80      734.94     33.83 o 
  -5  11   4     1017.01     1043.04     52.44 o 
  -4  11   4      149.92      143.29     21.82 o 
  -3  11   4      262.02      276.46     14.68 o 
  -1  11   4      247.92      222.31     12.89 o 
   0  11   4       86.15       45.55      6.30 o 
   1  11   4        2.92        3.74      4.26 o 
   2  11   4      129.06      109.25      9.77 o 
   3  11   4      166.64      122.63     14.63 o 
   4  11   4     1738.25     1616.82     47.17 o 
   5  11   4      889.45      918.96     35.90 o 
   6  11   4      163.19      136.02     18.60 o 
   7  11   4        3.32       -4.48     10.64 o 
   8  11   4       37.90       37.02     16.91 o 
  -8  12   4        0.17        6.50     15.14 o 
  -7  12   4      214.68      220.05     23.74 o 
  -6  12   4        3.82       12.47     13.21 o 
  -5  12   4       84.11       92.55     25.30 o 
  -4  12   4     1215.89     1342.45     33.83 o 
  -3  12   4        1.70        1.95      7.12 o 
  -2  12   4     1239.56     1261.25     24.97 o 
  -1  12   4      174.86      154.98     10.65 o 
   0  12   4     1037.21     1164.12     23.32 o 
   1  12   4      529.70      515.02     65.47 o 
   2  12   4      616.96      688.98     21.47 o 
   3  12   4      488.94      478.27     29.38 o 
   4  12   4     1060.98     1139.27     78.82 o 
   5  12   4       21.73       30.48     13.32 o 
   6  12   4       71.34       33.43     15.10 o 
   7  12   4        0.03       16.10     12.01 o 
  -7  13   4        7.11       26.36     29.20 o 
  -6  13   4      694.22      730.21     35.87 o 
  -5  13   4        0.15       -1.82      8.23 o 
  -4  13   4      122.00      132.06     14.05 o 
  -3  13   4       61.96       98.34     11.95 o 
  -2  13   4       14.62       58.14      9.95 o 
  -1  13   4       13.06        5.57      5.89 o 
   0  13   4      956.39      794.18     19.61 o 
   1  13   4      849.30      886.39     32.64 o 
   2  13   4     1341.14     1273.68     31.12 o 
   3  13   4      723.20      736.45     56.28 o 
   4  13   4     2668.73     2680.78     67.02 o 
   5  13   4       60.21      129.73     36.49 o 
   6  13   4      191.51      159.27     27.11 o 
   7  13   4       31.57       45.65     14.20 o 
  -7  14   4       13.82        5.09     15.11 o 
  -6  14   4      138.36      131.46     20.31 o 
  -5  14   4       48.75      119.05     18.46 o 
  -4  14   4     1757.73     1723.28     41.08 o 
  -3  14   4      251.59      300.84     17.08 o 
  -2  14   4      823.58      874.95     26.56 o 
  -1  14   4      302.36      197.01     11.38 o 
   0  14   4      516.40      624.14     18.28 o 
   1  14   4      920.36      718.10     23.61 o 
   2  14   4      332.33      334.74     24.62 o 
   3  14   4      288.35      357.28     24.94 o 
   4  14   4       93.05      118.12     18.07 o 
   5  14   4      444.90      488.64     29.99 o 
   6  14   4      147.20      152.04     30.69 o 
   7  14   4       14.05       20.50     12.94 o 
  -6  15   4      263.93      278.81     26.35 o 
  -5  15   4      185.57      164.35     21.03 o 
  -4  15   4       58.48       24.18     10.54 o 
  -3  15   4      709.12      663.70     35.23 o 
  -2  15   4       11.51       -5.01      8.57 o 
  -1  15   4      441.69      457.02     20.24 o 
   0  15   4     1160.25     1083.92     29.78 o 
   1  15   4      252.98      270.85     16.45 o 
   2  15   4      160.67      157.24     18.60 o 
   3  15   4        4.31       11.84     12.92 o 
   4  15   4      400.65      447.95     54.17 o 
   5  15   4       61.90       37.87     17.02 o 
   6  15   4      459.72      495.07     33.07 o 
  -6  16   4      102.70       84.94     19.91 o 
  -5  16   4       66.09       46.62     17.14 o 
  -4  16   4      207.87      218.42     21.34 o 
  -3  16   4       16.36       11.61      9.67 o 
  -2  16   4      314.65      313.74     18.18 o 
  -1  16   4        0.86       16.34      9.72 o 
   0  16   4     1604.19     1837.34     41.28 o 
   1  16   4      304.53      431.96     26.17 o 
   2  16   4        0.05      -15.04     16.16 o 
   3  16   4      409.60      493.21     30.02 o 
   4  16   4       86.34       99.10     19.37 o 
   5  16   4       81.37      108.67     20.86 o 
   6  16   4      144.88      129.55     22.46 o 
  -5  17   4      119.79      123.83     20.92 o 
  -4  17   4      120.87       99.06     14.42 o 
  -3  17   4      505.77      454.06     22.37 o 
  -2  17   4       53.65       61.54     12.18 o 
  -1  17   4     1147.80     1075.52     39.63 o 
   0  17   4      246.99      281.68     18.05 o 
   1  17   4       13.77       27.61     10.81 o 
   2  17   4      357.99      411.90     26.81 o 
   3  17   4       24.52       55.13     17.15 o 
   4  17   4      206.92      272.96     50.51 o 
   5  17   4        8.28      -11.32     15.74 o 
  -5  18   4       94.70      109.86     21.45 o 
  -4  18   4       23.66        9.23     15.20 o 
  -3  18   4        2.80        2.65     10.03 o 
  -2  18   4       72.25       35.70     11.74 o 
  -1  18   4      133.90      138.63     19.11 o 
   0  18   4       34.60       17.81     13.21 o 
   1  18   4      576.87      656.64     26.65 o 
   2  18   4       59.15       38.32     16.36 o 
   3  18   4      267.91      241.97     24.91 o 
   4  18   4      152.41      169.43     23.15 o 
   5  18   4      128.58      137.60     24.40 o 
  -4  19   4        1.73        5.21     15.54 o 
  -3  19   4      239.09      238.24     19.92 o 
  -2  19   4        1.71      -12.75     12.84 o 
  -1  19   4      467.22      469.45     52.08 o 
   0  19   4       14.77       13.91     29.95 o 
   1  19   4        1.83       -6.03     20.61 o 
   2  19   4        7.80       31.31     15.87 o 
   3  19   4       13.22       23.50     24.23 o 
   4  19   4       11.27       12.10     21.56 o 
  -3  20   4        3.50       -7.13     11.61 o 
  -2  20   4        0.02        2.10     13.88 o 
  -1  20   4       35.64       -1.67     17.37 o 
   0  20   4       37.90       43.49     16.86 o 
   1  20   4       81.23       84.09     27.59 o 
   2  20   4        5.25       14.49     16.62 o 
   3  20   4      447.70      499.34     33.73 o 
  -2  21   4        0.08       -3.53     25.74 o 
  -1  21   4      299.19      289.66     62.88 o 
   0  21   4        0.74        3.47     15.40 o 
   1  21   4       28.54       13.01     22.62 o 
  -7   0   5      159.73      165.97     24.32 o 
  -5   0   5     4978.09     5053.88    127.76 o 
  -1   0   5    26190.98    26228.47    534.05 o 
   3   0   5      529.62      428.82     21.18 o 
   5   0   5       87.04       85.54     11.13 o 
   7   0   5       10.27       36.63     18.26 o 
   9   0   5      873.21     1110.35     64.24 o 
  -9   1   5      545.39      641.63     49.26 o 
  -8   1   5        5.02       10.42      8.41 o 
  -7   1   5     1399.82     1454.29     34.35 o 
  -6   1   5      289.31      269.57     17.22 o 
  -5   1   5      334.12      414.24     37.14 o 
  -4   1   5      791.29      741.40     23.45 o 
  -3   1   5      426.15      409.79     16.07 o 
  -2   1   5     2355.78     1988.04     38.66 o 
   0   1   5     3383.58     2771.22     38.88 o 
   1   1   5    19514.89    21012.66    215.10 o 
   3   1   5     5092.59     5998.93     61.16 o 
   4   1   5     1366.77     1252.47     24.22 o 
   5   1   5     1204.58     1162.87     21.97 o 
   6   1   5        2.23       -1.99      6.37 o 
   7   1   5       68.48       68.55     14.42 o 
   8   1   5        8.53        2.64     12.37 o 
   9   1   5      824.72      894.28     41.25 o 
  -9   2   5        1.06       -7.65     19.43 o 
  -8   2   5      886.10      882.48     67.10 o 
  -7   2   5      274.14      224.36     12.47 o 
  -6   2   5        8.47       33.51      8.95 o 
  -5   2   5      455.64      510.05     21.24 o 
  -4   2   5     1483.55     1494.14     35.78 o 
  -3   2   5     4624.27     4801.87     81.40 o 
  -2   2   5      942.24      751.83     20.48 o 
  -1   2   5     4779.61     5040.27     66.38 o 
   0   2   5     1008.05      834.56     15.20 o 
   1   2   5    21647.29    19834.65    182.28 o 
   2   2   5     1077.01     1053.31     18.27 o 
   4   2   5       28.68       46.01      4.85 o 
   5   2   5      862.64      905.50     17.43 o 
   6   2   5       34.35       51.84      9.55 o 
   7   2   5     1371.35     1404.24     36.10 o 
   8   2   5       82.98       52.33     15.97 o 
   9   2   5      477.66      455.58     30.61 o 
  -9   3   5      242.27      221.62     22.77 o 
  -8   3   5        5.60       -4.99     11.14 o 
  -7   3   5      645.69      691.81     36.67 o 
  -6   3   5     1315.55     1453.77     27.81 o 
  -5   3   5      450.12      464.45     16.56 o 
  -4   3   5     6628.58     6248.05     86.09 o 
  -3   3   5     2498.32     2555.10     49.51 o 
  -2   3   5     1718.83     1572.34     27.58 o 
  -1   3   5      537.17      896.49     18.13 o 
   0   3   5     8667.34     7329.70    113.06 o 
   2   3   5     1068.50     1043.24     15.29 o 
   3   3   5     8487.06     8606.09     85.01 o 
   4   3   5     2168.31     2232.20     29.15 o 
   5   3   5      328.62      374.37     13.60 o 
   6   3   5       86.99      102.41     11.54 o 
   7   3   5      155.80      157.40     14.79 o 
   8   3   5      150.72      120.70     18.37 o 
   9   3   5      252.08      288.25     45.95 o 
  -9   4   5        1.80        1.23     13.83 o 
  -8   4   5      442.56      461.86     35.96 o 
  -7   4   5       95.49      101.69     22.81 o 
  -6   4   5      244.31      258.72     24.96 o 
  -5   4   5       15.84       16.80      5.72 o 
  -4   4   5        7.60       17.48      6.08 o 
  -3   4   5    12012.67    11354.05    143.13 o 
  -2   4   5      595.79      539.38     14.07 o 
  -1   4   5    10213.87     9173.53     99.07 o 
   0   4   5     4563.39     3852.55    299.74 o 
   1   4   5     4554.55     4276.88     50.01 o 
   2   4   5      720.61      866.53     13.85 o 
   3   4   5      291.03      269.40      9.53 o 
   4   4   5     5588.58     5939.78     63.19 o 
   5   4   5       97.90       96.95      8.57 o 
   6   4   5      100.01      150.37     14.88 o 
   7   4   5      987.96     1049.12     39.14 o 
   8   4   5        0.36       -3.33     11.37 o 
   9   4   5      219.32      200.67     23.76 o 
  -9   5   5       72.75       57.71     17.55 o 
  -8   5   5       13.57       36.75     21.77 o 
  -7   5   5      412.69      398.71     24.73 o 
  -6   5   5      109.07      115.86     31.21 o 
  -5   5   5      115.49       85.90     13.22 o 
  -4   5   5     2774.22     2786.68     38.13 o 
  -3   5   5      515.01      624.02     15.40 o 
  -2   5   5    22821.41    23200.26    240.23 o 
  -1   5   5     2260.78     2387.18     31.89 o 
   0   5   5      724.24      555.36     11.02 o 
   1   5   5      479.59      476.65     10.04 o 
   2   5   5      524.65      502.09     11.90 o 
   3   5   5      569.21      563.64     11.43 o 
   4   5   5     3210.07     3062.96     43.63 o 
   5   5   5       97.85      138.43     14.44 o 
   6   5   5      535.30      546.64     18.00 o 
   7   5   5      173.11      179.23     15.44 o 
   8   5   5      640.39      591.61     40.81 o 
   9   5   5        2.54       -4.71     14.51 o 
  -9   6   5        0.16        1.35     13.55 o 
  -8   6   5      784.22      741.11     34.27 o 
  -7   6   5        0.03        6.67     11.97 o 
  -6   6   5      134.73      124.44     17.06 o 
  -5   6   5      266.34      272.86     15.10 o 
  -4   6   5       66.61       89.09      8.59 o 
  -3   6   5        2.71       -0.46      4.81 o 
  -2   6   5    14745.78    14135.58    151.08 o 
  -1   6   5     3767.51     3262.97     41.34 o 
   0   6   5     2012.59     2054.64     27.47 o 
   1   6   5     4985.98     4320.72     45.10 o 
   3   6   5      320.36      339.83     12.19 o 
   4   6   5     2536.08     2641.92     39.95 o 
   5   6   5      335.41      302.80     13.48 o 
   6   6   5      673.81      678.56     21.25 o 
   7   6   5       59.36       65.13     12.41 o 
   8   6   5        7.83        0.79     10.89 o 
   9   6   5        2.63        3.01     21.83 o 
  -9   7   5        2.01        2.48     16.69 o 
  -8   7   5        0.90       18.57     13.63 o 
  -7   7   5       36.06       51.83     14.63 o 
  -6   7   5      134.20      145.30     16.99 o 
  -5   7   5       62.52       69.18     14.79 o 
  -4   7   5      411.82      440.80     16.08 o 
  -3   7   5        1.77        9.93      4.57 o 
  -2   7   5    19879.19    19063.12    200.34 o 
  -1   7   5     5493.58     4871.05     58.27 o 
   0   7   5     2450.01     2664.16     34.38 o 
   1   7   5       58.82       70.74      4.86 o 
   2   7   5      463.87      488.07      9.69 o 
   3   7   5       24.32       22.53      5.75 o 
   4   7   5     1138.91     1191.69     24.63 o 
   5   7   5      263.90      212.35     12.41 o 
   6   7   5     1880.31     1853.53     35.47 o 
   7   7   5       23.68       26.59     10.47 o 
   8   7   5      613.76      648.83     28.02 o 
  -8   8   5      674.88      701.37     35.67 o 
  -7   8   5       10.10       19.39     15.68 o 
  -6   8   5      383.62      385.61     24.09 o 
  -5   8   5       11.29        3.96      8.75 o 
  -4   8   5      451.58      389.14     20.24 o 
  -3   8   5       19.75       27.44      5.61 o 
  -1   8   5     1525.35     1346.36     22.92 o 
   0   8   5       13.93        5.30      3.73 o 
   1   8   5       11.94       12.49      3.72 o 
   2   8   5      849.03     1008.70     16.98 o 
   3   8   5       65.54       48.54     11.96 o 
   4   8   5     2949.26     2872.02     44.06 o 
   5   8   5        0.17        2.45      6.68 o 
   6   8   5       93.82      111.69     11.29 o 
   7   8   5       80.26       77.74     13.57 o 
   8   8   5        2.75      -10.16     13.14 o 
  -8   9   5        0.25       -6.57     13.04 o 
  -7   9   5       92.60       40.71     15.01 o 
  -6   9   5     1349.09     1264.17     51.41 o 
  -5   9   5       12.04       11.80     10.08 o 
  -4   9   5      412.04      369.89     17.18 o 
  -3   9   5       99.40      103.34      7.77 o 
  -2   9   5      195.25      197.26      9.28 o 
  -1   9   5        5.46       -0.21      4.75 o 
   0   9   5      801.96      644.25     14.97 o 
   1   9   5      348.21      274.26      9.59 o 
   2   9   5      450.59      330.45     15.61 o 
   3   9   5      274.40      288.33     18.12 o 
   4   9   5      612.01      700.71     23.02 o 
   5   9   5      222.49      233.32     27.56 o 
   6   9   5      752.99      828.42     39.77 o 
   7   9   5        2.85       -1.82     10.01 o 
   8   9   5      261.17      213.27     24.35 o 
  -8  10   5      472.22      430.61     30.09 o 
  -7  10   5        2.24        4.86     16.75 o 
  -6  10   5       22.92       -7.00     19.15 o 
  -5  10   5       63.06       67.33     14.27 o 
  -4  10   5      149.02      155.09     12.71 o 
  -3  10   5     1657.57     1913.05     31.64 o 
  -2  10   5      620.87      578.00     15.74 o 
  -1  10   5      687.87      853.83     18.65 o 
   0  10   5     1280.67     1203.54     22.22 o 
   1  10   5      616.66      676.57     15.38 o 
   2  10   5     2175.60     2474.08     42.61 o 
   3  10   5      128.06       86.05     12.96 o 
   4  10   5     2263.26     2119.36     43.08 o 
   5  10   5       16.41       12.01      7.77 o 
   6  10   5       61.09       72.15     13.86 o 
   7  10   5      621.47      668.06     28.38 o 
   8  10   5       25.89       30.60     16.29 o 
  -8  11   5        0.03        2.27     15.35 o 
  -7  11   5      890.11      876.47     39.37 o 
  -6  11   5       94.04       77.72     15.89 o 
  -5  11   5      123.09      142.32     13.64 o 
  -4  11   5      329.03      302.45     20.56 o 
  -3  11   5      395.08      424.81     29.10 o 
  -2  11   5      791.10      831.34     19.30 o 
  -1  11   5      713.13      631.66     16.66 o 
   0  11   5       55.15       34.94      6.13 o 
   1  11   5      576.83      556.85     14.64 o 
   2  11   5       27.40       36.46      7.57 o 
   3  11   5     1393.12     1375.09     41.26 o 
   4  11   5      488.19      568.84     28.14 o 
   5  11   5      149.76      166.56     14.61 o 
   6  11   5       12.69        6.37     10.24 o 
   7  11   5       20.35       17.47     12.95 o 
   8  11   5      167.93      177.73     24.32 o 
  -8  12   5       93.60       89.53     25.79 o 
  -7  12   5      110.87      106.96     19.36 o 
  -6  12   5       34.53        2.27     12.06 o 
  -5  12   5      841.18      889.18     29.29 o 
  -4  12   5       84.95       94.29     11.95 o 
  -3  12   5      715.48      862.12     25.90 o 
  -2  12   5      178.37      182.50     10.32 o 
  -1  12   5      706.28      859.91     20.19 o 
   0  12   5      431.04      402.79     13.81 o 
   2  12   5      567.40      653.80     22.64 o 
   3  12   5      515.73      437.33     24.87 o 
   4  12   5      246.38      264.84     31.19 o 
   5  12   5      174.01      141.53     42.92 o 
   6  12   5       17.13       12.62     12.00 o 
   7  12   5      177.04      129.79     16.84 o 
  -7  13   5      419.88      386.27     29.31 o 
  -6  13   5        5.09       -9.07     13.29 o 
  -5  13   5        3.99        3.40      9.41 o 
  -4  13   5        2.66        3.63      9.31 o 
  -3  13   5      118.83      104.63     11.83 o 
  -2  13   5        0.95        1.06      6.27 o 
  -1  13   5      108.89      151.78     10.06 o 
   0  13   5      182.77      159.80     13.77 o 
   1  13   5     1373.96     1382.94     41.08 o 
   2  13   5       69.69       69.00     13.86 o 
   3  13   5     2023.19     2074.79     55.66 o 
   4  13   5       88.62      118.12     17.92 o 
   5  13   5      409.66      440.42     28.36 o 
   6  13   5       21.76       -7.69     10.58 o 
   7  13   5        8.18        1.71     11.70 o 
  -7  14   5       17.51        1.13     26.30 o 
  -6  14   5        6.23       18.19     14.28 o 
  -5  14   5     1258.74     1331.55     37.30 o 
  -4  14   5        5.38       10.96      9.41 o 
  -3  14   5     1096.70     1101.54     31.26 o 
  -2  14   5        2.58        7.66      8.36 o 
  -1  14   5      173.82      195.94     11.33 o 
   0  14   5      403.39      377.52     17.82 o 
   1  14   5       23.93       52.01     13.82 o 
   2  14   5        0.30       -9.83      9.83 o 
   3  14   5      447.85      330.08     23.91 o 
   4  14   5       52.08       55.55     17.67 o 
   5  14   5      200.67      242.77     24.42 o 
   6  14   5       60.63       79.22     15.42 o 
   7  14   5      115.65       84.79     28.83 o 
  -6  15   5       15.91       11.15     14.49 o 
  -5  15   5      156.73      168.88     55.17 o 
  -4  15   5      138.29       75.04     18.65 o 
  -3  15   5        0.20       -8.38      8.38 o 
  -2  15   5      204.70      115.71     12.94 o 
  -1  15   5     2494.18     2676.87     43.58 o 
   0  15   5      522.90      501.01     22.49 o 
   1  15   5      436.78      469.26     68.92 o 
   2  15   5       15.34       63.21     30.82 o 
   3  15   5      476.50      534.36     30.35 o 
   4  15   5       27.32       45.21     18.06 o 
   5  15   5      235.13      200.56     23.30 o 
   6  15   5       72.94      116.38     17.57 o 
  -6  16   5       34.43       12.46     17.01 o 
  -5  16   5      289.82      261.31     24.39 o 
  -4  16   5        1.21        5.19     10.21 o 
  -3  16   5      465.71      419.10     25.37 o 
  -2  16   5        0.80       -0.81     13.89 o 
  -1  16   5      154.92      105.23     12.85 o 
   0  16   5       90.61      107.67     14.72 o 
   1  16   5       35.13       52.51     11.35 o 
   2  16   5      851.59      932.21     38.93 o 
   3  16   5      126.33      105.55     18.61 o 
   4  16   5      534.19      665.72     35.67 o 
   5  16   5       93.07       91.47     34.51 o 
   6  16   5       45.57       28.10     13.84 o 
  -5  17   5       25.37       21.49     16.20 o 
  -4  17   5      214.83      211.95     24.07 o 
  -3  17   5       11.39       10.81     11.21 o 
  -2  17   5      565.24      515.00     25.94 o 
  -1  17   5      182.03      158.27     19.04 o 
   0  17   5       11.93       19.85     10.59 o 
   1  17   5       20.95        3.53      9.98 o 
   2  17   5        1.36      -12.20     12.20 o 
   3  17   5      119.10      104.92     19.25 o 
   4  17   5       17.58       12.94     15.87 o 
   5  17   5       40.41       40.72     17.66 o 
  -5  18   5       77.61       85.76     19.86 o 
  -4  18   5      122.58      118.81     15.97 o 
  -3  18   5       64.26       43.30     12.90 o 
  -2  18   5       37.79       36.83     14.80 o 
  -1  18   5       53.51       19.32     13.00 o 
   0  18   5      442.52      434.65     69.15 o 
   1  18   5        1.28        8.44     16.92 o 
   2  18   5      167.55      182.89     28.81 o 
   3  18   5      159.65      191.88     47.72 o 
   4  18   5      527.42      618.50     36.83 o 
  -4  19   5      192.76      144.24     22.46 o 
  -3  19   5        8.38        9.87     11.65 o 
  -2  19   5      297.76      298.35     24.72 o 
  -1  19   5       36.33       49.96     15.88 o 
   0  19   5       70.75       59.72     16.65 o 
   1  19   5        2.05       -7.98     13.88 o 
   2  19   5        5.54      -13.60     13.60 o 
   3  19   5       44.56       78.75     19.64 o 
   4  19   5      137.60      173.02     24.95 o 
  -3  20   5        0.01        4.52     15.32 o 
  -2  20   5       18.16       17.72     15.65 o 
  -1  20   5        1.38       -5.11     14.47 o 
   0  20   5      117.45      108.20     19.87 o 
   1  20   5       26.45       -1.67     21.77 o 
   2  20   5      292.56      305.62     28.01 o 
   3  20   5       18.69       35.78     19.13 o 
  -1  21   5        0.95      -14.78     15.36 o 
   0  21   5       48.46       62.84     18.17 o 
   1  21   5        0.10        3.79     21.94 o 
  -8   0   6      289.84      365.15     23.63 o 
  -6   0   6     5591.78     5942.20    150.48 o 
  -4   0   6     4741.19     4937.77    122.55 o 
  -2   0   6      270.14      118.19     12.40 o 
   0   0   6      874.38      881.61     21.52 o 
   2   0   6     4049.13     3732.68     64.53 o 
   4   0   6      509.82      586.02     19.26 o 
   6   0   6        5.81        2.25      8.81 o 
   8   0   6       20.94       24.84     20.16 o 
  -9   1   6        0.05       -7.59     20.27 o 
  -8   1   6      465.47      432.64     18.10 o 
  -7   1   6      351.91      302.90     19.02 o 
  -6   1   6       68.19       57.08     11.64 o 
  -5   1   6      197.27      162.12     13.64 o 
  -4   1   6       66.38       92.85      8.30 o 
  -3   1   6        1.87       -1.77      5.08 o 
  -2   1   6     5408.75     5043.21     83.61 o 
  -1   1   6      888.90      741.37     20.04 o 
   1   1   6     1941.59     1748.07     21.70 o 
   2   1   6    12945.26    13634.82    128.35 o 
   3   1   6        1.56        4.53      3.26 o 
   4   1   6      454.16      503.11     12.99 o 
   5   1   6      256.05      236.08     13.23 o 
   6   1   6      398.01      502.73     24.87 o 
   7   1   6        1.90      -11.45     11.45 o 
   8   1   6      277.73      270.75     23.70 o 
   9   1   6       15.99       31.47     17.05 o 
  -9   2   6       33.59       10.18     13.91 o 
  -8   2   6        4.32       26.34     13.67 o 
  -7   2   6      100.87      104.44     14.50 o 
  -6   2   6     1625.65     1666.45     35.99 o 
  -5   2   6      181.94      146.29     13.12 o 
  -4   2   6     1832.39     1843.76     65.22 o 
  -3   2   6      943.18     1010.18     22.12 o 
  -2   2   6     6299.21     6126.07    152.46 o 
   1   2   6     4557.20     3845.62     45.97 o 
   2   2   6      132.67      154.25      5.98 o 
   3   2   6     1336.04     1297.75     19.12 o 
   4   2   6     1079.16     1309.65     22.99 o 
   5   2   6      212.70      169.90      9.97 o 
   6   2   6       97.49      103.50     11.71 o 
   7   2   6      296.82      292.82     29.20 o 
   8   2   6      532.19      544.85     41.25 o 
   9   2   6       10.13        9.12     26.10 o 
  -9   3   6        4.14       22.02     14.49 o 
  -8   3   6       90.73      105.43     17.18 o 
  -7   3   6      504.78      486.15     20.94 o 
  -6   3   6      473.14      476.61     26.92 o 
  -5   3   6      290.03      398.99     17.01 o 
  -4   3   6      766.21      563.85     21.15 o 
  -3   3   6    12344.52    12012.79    184.86 o 
  -2   3   6      165.92      166.35      7.57 o 
  -1   3   6     8253.16     7664.34    111.53 o 
   1   3   6       58.39       44.27      5.08 o 
   2   3   6     8349.47     8533.12     83.70 o 
   3   3   6     6695.31     6767.82     69.25 o 
   4   3   6       10.92       21.05      6.18 o 
   5   3   6      867.59      870.67     20.37 o 
   6   3   6      344.83      336.79     17.31 o 
   7   3   6      464.04      462.17     22.08 o 
   8   3   6        9.02        7.60     12.34 o 
   9   3   6      132.58      125.59     21.16 o 
  -9   4   6      180.37      146.12     25.99 o 
  -8   4   6        0.85        9.86     12.80 o 
  -7   4   6       58.92       56.34     13.75 o 
  -6   4   6      165.78      164.23     12.56 o 
  -5   4   6      663.34      607.68     19.63 o 
  -4   4   6      550.68      531.04     18.54 o 
  -3   4   6     1947.41     1603.64     30.48 o 
  -2   4   6     1401.40     1436.72     23.64 o 
   0   4   6        6.57        0.00      2.67 o 
   2   4   6      314.75      289.87      9.38 o 
   3   4   6     3093.01     3019.20     35.69 o 
   4   4   6      183.77      189.24      9.91 o 
   5   4   6     1553.67     1642.56     29.93 o 
   6   4   6      381.06      367.19     25.43 o 
   7   4   6      157.41      154.08     15.46 o 
   8   4   6      507.10      447.23     37.86 o 
   9   4   6       83.92       94.80     19.61 o 
  -9   5   6       25.79       50.37     15.95 o 
  -8   5   6       29.98        9.04     13.25 o 
  -7   5   6        3.16        6.72     10.85 o 
  -6   5   6      506.06      596.24     21.29 o 
  -5   5   6      816.74      953.02     25.14 o 
  -4   5   6      913.88      871.77     23.18 o 
  -3   5   6     8867.72     9259.36    104.82 o 
  -2   5   6     1451.43     1373.71     23.23 o 
   0   5   6      167.88      240.26     10.46 o 
   1   5   6      115.22      119.37      5.55 o 
   2   5   6      531.66      557.62     12.85 o 
   3   5   6     1237.95     1316.68     19.84 o 
   4   5   6      318.74      311.48     12.49 o 
   5   5   6     1650.45     1775.02     35.08 o 
   6   5   6      245.10      239.65     16.01 o 
   7   5   6     2168.45     2382.68     51.32 o 
   8   5   6       63.11       76.12     14.50 o 
   9   5   6      260.55      196.76     24.38 o 
  -9   6   6      176.61      130.69     21.32 o 
  -8   6   6        8.42       21.39     13.75 o 
  -7   6   6     1003.79      984.20     54.30 o 
  -6   6   6        3.56        8.07     10.05 o 
  -5   6   6       20.42        4.42      6.84 o 
  -4   6   6      226.33      190.33     11.49 o 
  -3   6   6     1276.49     1366.29     24.53 o 
  -2   6   6       90.39       52.32      6.18 o 
  -1   6   6     7365.78     7439.83     83.90 o 
   2   6   6     4061.49     3590.60     40.77 o 
   3   6   6     1212.89     1421.67     20.85 o 
   4   6   6      227.41      273.60     15.37 o 
   5   6   6     2014.10     1991.88     35.02 o 
   6   6   6      316.08      332.46     24.62 o 
   7   6   6       89.20      101.79     17.40 o 
   8   6   6       43.32       29.79     13.00 o 
  -9   7   6        5.02       11.82     16.45 o 
  -8   7   6       56.19       50.38     21.88 o 
  -7   7   6      422.68      444.74     26.64 o 
  -6   7   6      121.68      119.88     16.17 o 
  -4   7   6      672.80      694.09     20.64 o 
  -3   7   6     3855.12     3950.49     52.38 o 
  -2   7   6     5973.85     5636.40     67.91 o 
  -1   7   6     8023.11     7660.61     86.78 o 
   0   7   6       82.59       85.10      4.96 o 
   1   7   6       99.32       65.37      5.15 o 
   2   7   6      337.71      324.70      8.35 o 
   3   7   6       52.86       68.05      9.20 o 
   4   7   6      295.38      294.16     18.75 o 
   5   7   6     5117.47     5048.24     68.07 o 
   6   7   6      525.06      427.86     17.69 o 
   7   7   6      847.67      936.34     37.84 o 
   8   7   6        3.35       10.64     11.85 o 
  -8   8   6       31.91       62.89     17.54 o 
  -7   8   6      252.58      236.25     21.89 o 
  -6   8   6        9.05        1.27     10.86 o 
  -5   8   6       14.08        6.91      9.88 o 
  -4   8   6     1039.09      997.70     22.19 o 
  -3   8   6       47.04       57.10      6.85 o 
  -2   8   6      228.94      202.01     12.13 o 
  -1   8   6     4839.40     4563.68     56.57 o 
   0   8   6       83.50      100.14      6.13 o 
   1   8   6      990.47     1002.14     16.16 o 
   2   8   6      117.60       93.61      5.24 o 
   3   8   6     1425.77     1581.57     28.87 o 
   4   8   6       48.53       69.89      8.63 o 
   5   8   6        1.08       11.81      7.31 o 
   6   8   6      331.45      330.85     15.85 o 
   7   8   6        2.18       -9.05      9.05 o 
   8   8   6       89.29       94.08     19.97 o 
  -8   9   6      603.36      696.44     36.90 o 
  -7   9   6      507.27      530.11     37.06 o 
  -6   9   6        0.46        5.01     11.31 o 
  -5   9   6     1413.00     1360.11     42.38 o 
  -4   9   6      279.29      273.95     12.45 o 
  -3   9   6     1552.80     1579.99     38.40 o 
  -2   9   6      636.73      780.80     18.02 o 
  -1   9   6       33.29       39.74      6.26 o 
   0   9   6      171.69      165.22     10.97 o 
   1   9   6       21.32       23.55      4.26 o 
   2   9   6      566.51      568.48     14.74 o 
   3   9   6      137.86      135.38     14.33 o 
   4   9   6      290.85      276.57     17.98 o 
   5   9   6      446.45      433.03     17.41 o 
   6   9   6       74.92       57.85     14.66 o 
   7   9   6      104.79       95.04     14.49 o 
   8   9   6        1.60       -6.12     15.10 o 
  -8  10   6       26.73       36.36     16.81 o 
  -7  10   6      162.67      123.38     19.43 o 
  -6  10   6      192.45      139.22     21.50 o 
  -5  10   6       21.40       32.71     12.89 o 
  -4  10   6      368.74      376.96     17.68 o 
  -3  10   6       10.17       19.88      6.21 o 
  -2  10   6     2417.27     2716.78     40.16 o 
  -1  10   6     1659.16     1418.28     25.51 o 
   0  10   6      448.05      471.00     12.64 o 
   1  10   6     1144.77     1132.81     18.66 o 
   2  10   6       72.67      120.20      9.73 o 
   3  10   6     2153.71     2031.79     41.08 o 
   4  10   6      528.44      483.66     17.81 o 
   5  10   6       30.89       12.99      8.09 o 
   6  10   6      133.03      109.45     12.22 o 
   7  10   6       28.74       35.06     27.53 o 
   8  10   6      273.06      256.45     27.02 o 
  -8  11   6      606.03      689.47     52.59 o 
  -7  11   6      127.19      166.83     21.50 o 
  -6  11   6      143.34      135.64     22.95 o 
  -5  11   6      686.27      614.26     24.49 o 
  -4  11   6       21.54       57.38     10.40 o 
  -3  11   6       20.80       17.02      6.29 o 
  -2  11   6      142.89      224.53     13.71 o 
  -1  11   6        8.78       14.26      9.07 o 
   0  11   6     1341.43     1576.60     27.53 o 
   1  11   6        3.70       -5.98      5.98 o 
   2  11   6     2798.52     2939.21     64.89 o 
   3  11   6        2.29        3.25     10.04 o 
   4  11   6      906.98     1098.51     31.08 o 
   5  11   6       65.30       68.10     10.39 o 
   6  11   6       36.66       44.99     12.56 o 
   7  11   6       38.40       13.76     11.93 o 
  -7  12   6      121.97       88.06     19.32 o 
  -6  12   6      325.56      323.48     35.38 o 
  -5  12   6       93.53      109.60     15.68 o 
  -4  12   6     1900.63     1935.31     42.97 o 
  -3  12   6       51.32       56.24     14.48 o 
  -2  12   6      428.94      453.18     15.52 o 
  -1  12   6     1883.85     2094.94     49.96 o 
   0  12   6      488.50      559.73     16.18 o 
   1  12   6       89.04       64.42      9.47 o 
   2  12   6       24.28       10.52     10.70 o 
   3  12   6      803.42      949.93     41.34 o 
   4  12   6      668.65      575.79     23.21 o 
   5  12   6        3.31       -9.52     10.85 o 
   6  12   6       29.93        9.58     12.43 o 
   7  12   6        1.41       17.06     12.24 o 
  -7  13   6        4.59       -2.20     15.71 o 
  -6  13   6      204.81      223.97     31.05 o 
  -5  13   6       47.65       59.34     15.13 o 
  -4  13   6       56.48       70.35     11.67 o 
  -3  13   6        4.21       13.27      8.60 o 
  -2  13   6      118.25      160.67     10.72 o 
  -1  13   6       46.27       16.98      7.00 o 
   0  13   6     1207.91     1468.54     28.80 o 
   1  13   6      764.85      687.68     22.52 o 
   2  13   6     2073.40     2467.81     60.86 o 
   3  13   6      101.10       69.23     15.55 o 
   4  13   6     1004.03     1094.57     40.99 o 
   5  13   6       14.48       28.05     11.68 o 
   6  13   6       59.91       70.48     17.68 o 
   7  13   6       76.87       65.93     15.30 o 
  -7  14   6        0.43       11.74     18.06 o 
  -6  14   6      292.96      260.18     28.92 o 
  -5  14   6       19.30       11.43     10.07 o 
  -4  14   6      455.27      467.15     22.28 o 
  -3  14   6       21.83        9.69      9.22 o 
  -2  14   6     1083.32     1081.05     29.95 o 
  -1  14   6        1.20       13.76      6.97 o 
   0  14   6      357.31      369.49     17.89 o 
   1  14   6       98.79      148.40     12.92 o 
   2  14   6        0.32        2.39     12.17 o 
   3  14   6        0.87        7.21     12.40 o 
   4  14   6     1150.02     1135.67     43.04 o 
   5  14   6        0.08       -4.81     10.33 o 
   6  14   6      202.95      178.40     21.00 o 
  -6  15   6      128.27      148.76     22.70 o 
  -5  15   6       56.83       41.15     12.53 o 
  -4  15   6       27.72       22.21     10.61 o 
  -3  15   6      144.69      119.40     13.36 o 
  -2  15   6      228.27      246.83     31.10 o 
  -1  15   6      438.22      493.29     21.40 o 
   0  15   6     1943.38     2112.35     44.54 o 
   1  15   6       27.27       35.66      9.52 o 
   2  15   6      706.41      652.67     31.74 o 
   3  15   6        0.61       -9.49     11.64 o 
   4  15   6      736.56      763.85    106.61 o 
   5  15   6      164.18      198.12     23.67 o 
   6  15   6      104.73       80.99     16.43 o 
  -6  16   6      243.40      217.12     25.39 o 
  -5  16   6       40.32       68.86     14.27 o 
  -4  16   6      476.03      464.36     23.33 o 
  -3  16   6       81.35       57.36     12.17 o 
  -2  16   6      190.61      121.60     13.92 o 
  -1  16   6        8.62       -9.90      9.90 o 
   0  16   6       32.53       34.97     10.46 o 
   1  16   6      299.85      230.39     21.32 o 
   2  16   6       82.43       91.85     17.40 o 
   3  16   6      541.85      491.04     35.81 o 
   4  16   6      292.37      325.08     27.85 o 
   5  16   6      193.28      231.49     31.81 o 
   6  16   6      146.77      103.94     17.15 o 
  -5  17   6      151.50      130.93     20.96 o 
  -4  17   6        6.96       -3.44     11.80 o 
  -3  17   6      340.69      324.19     20.05 o 
  -2  17   6      289.92      293.45     24.31 o 
  -1  17   6      240.14      217.19     26.61 o 
   0  17   6        3.79       -8.08     14.02 o 
   1  17   6      511.95      608.05     32.38 o 
   2  17   6      169.09      142.15     20.65 o 
   3  17   6       52.98       52.01     16.90 o 
   4  17   6       46.52       26.16     17.08 o 
   5  17   6       12.31       37.28     13.80 o 
  -5  18   6        0.44       -2.46     13.95 o 
  -4  18   6      169.53      165.70     17.82 o 
  -3  18   6       87.25       70.64     18.03 o 
  -2  18   6      122.99       79.41     17.23 o 
  -1  18   6      260.72      217.98     21.86 o 
   0  18   6      179.61      214.68     21.89 o 
   1  18   6      103.55       91.29     18.09 o 
   2  18   6        0.17       -4.05     14.50 o 
   3  18   6      479.81      434.41     31.06 o 
   4  18   6      276.06      322.88     29.11 o 
  -4  19   6        8.81        3.67     14.95 o 
  -3  19   6      467.78      441.67     51.00 o 
  -2  19   6       57.63       44.95     15.92 o 
  -1  19   6      173.65      167.74     21.07 o 
   0  19   6       19.42      -13.15     13.15 o 
   1  19   6       10.20       -0.40     13.95 o 
   2  19   6      100.21      111.40     20.82 o 
   3  19   6       29.73       58.22     19.48 o 
  -3  20   6       40.56       34.77     16.02 o 
  -2  20   6        2.01       -2.29     18.26 o 
  -1  20   6      214.89      181.93     22.58 o 
   0  20   6        9.02       27.92     15.87 o 
   1  20   6      172.96      203.37     34.68 o 
   2  20   6        2.71        4.47     16.93 o 
  -1  21   6       82.78       89.02     19.67 o 
   0  21   6        0.30      -20.38     21.44 o 
  -9   0   7        2.16      -16.08     17.81 o 
  -7   0   7     3492.22     3632.62    108.01 o 
  -5   0   7     4988.04     5267.53    134.17 o 
  -3   0   7     5044.38     4793.98    117.71 o 
   1   0   7     1124.30     1225.88     22.04 o 
   3   0   7    16355.93    15364.94    332.25 o 
   5   0   7     2844.28     3101.33     64.53 o 
   7   0   7        3.67       12.00     17.20 o 
   9   0   7      304.80      223.44     35.35 o 
  -9   1   7      322.76      247.62     33.11 o 
  -8   1   7      262.72      285.22     17.93 o 
  -7   1   7        7.68       18.64     11.46 o 
  -6   1   7      648.24      679.28     36.40 o 
  -5   1   7      441.39      366.16     19.54 o 
  -4   1   7        0.40        1.15      6.67 o 
  -3   1   7      255.43      212.68     12.68 o 
  -2   1   7       11.30        0.73      5.64 o 
   0   1   7     1577.89     1401.69     21.58 o 
   1   1   7    21867.99    21549.04    199.16 o 
   2   1   7      189.58      167.66      7.21 o 
   3   1   7    16265.17    15984.59    151.27 o 
   5   1   7       92.89      100.95     10.08 o 
   6   1   7       17.34        9.66      8.32 o 
   7   1   7        4.45        7.66     12.24 o 
   8   1   7       44.31       42.20     19.76 o 
   9   1   7      819.07      903.92     41.86 o 
  -9   2   7       25.86       61.73     16.47 o 
  -8   2   7      116.69      161.51     15.65 o 
  -7   2   7      181.26      179.54     13.18 o 
  -6   2   7       29.51       32.75      9.12 o 
  -5   2   7     1073.63     1240.78     47.49 o 
  -4   2   7      560.19      463.48     21.31 o 
  -3   2   7     5142.24     5053.58     87.44 o 
  -2   2   7      187.27      181.83     11.49 o 
  -1   2   7        1.61       17.67      4.73 o 
   0   2   7      474.30      454.40     16.16 o 
   1   2   7       31.05       39.58      4.69 o 
   2   2   7      858.75     1000.19     15.85 o 
   3   2   7     3304.56     3272.85     38.00 o 
   4   2   7       65.22       64.85      5.72 o 
   5   2   7      697.40      715.89     20.69 o 
   6   2   7      243.69      249.69     16.03 o 
   7   2   7      668.27      590.22     57.34 o 
   8   2   7       10.77       17.06     17.31 o 
   9   2   7      180.05      183.12     23.30 o 
  -9   3   7      291.49      259.71     29.70 o 
  -8   3   7       74.53       84.90     36.12 o 
  -7   3   7      623.01      696.70     28.59 o 
  -6   3   7      809.04      833.41     25.25 o 
  -5   3   7      297.82      286.41     17.54 o 
  -4   3   7     7098.98     6976.42    157.62 o 
  -3   3   7     5822.37     5549.24     77.71 o 
  -2   3   7     3522.14     3386.81     62.16 o 
  -1   3   7      510.28      500.80     14.09 o 
   1   3   7     9007.84     8561.88     84.19 o 
   2   3   7     4460.61     4324.68     46.89 o 
   3   3   7     1916.23     1791.53     24.57 o 
   4   3   7       60.17       58.28      5.63 o 
   5   3   7      627.79      653.40     27.57 o 
   6   3   7      190.61      192.92     14.78 o 
   7   3   7       42.24       43.27     11.61 o 
   8   3   7      205.53      157.04     20.63 o 
   9   3   7      450.87      416.90     32.82 o 
  -9   4   7       22.24       39.82     25.85 o 
  -8   4   7      716.63      641.63     35.22 o 
  -7   4   7      113.47       74.72     14.87 o 
  -6   4   7      253.11      222.48     19.15 o 
  -5   4   7      135.64      160.73     11.72 o 
  -4   4   7       34.92       65.21      8.40 o 
  -3   4   7     1645.33     1722.77     83.19 o 
  -2   4   7      194.53      107.84      8.21 o 
  -1   4   7      600.72      478.36     14.11 o 
   1   4   7      270.85      249.96      6.88 o 
   2   4   7       90.19       62.61      4.97 o 
   3   4   7      598.43      597.70     12.70 o 
   4   4   7     2080.12     2050.64     28.56 o 
   5   4   7      882.28      895.34     21.57 o 
   6   4   7       83.88       78.93     12.03 o 
   7   4   7     1198.71     1190.17     34.70 o 
   8   4   7       20.81       22.49     20.55 o 
  -9   5   7       53.40       82.07     19.45 o 
  -8   5   7       52.00       54.94     15.89 o 
  -7   5   7      580.09      537.98     44.55 o 
  -6   5   7      386.85      358.66     17.99 o 
  -5   5   7       95.52       69.62      9.59 o 
  -4   5   7     4332.93     4309.70     66.20 o 
  -3   5   7       21.77       18.55      5.36 o 
  -2   5   7     5379.52     5509.60     66.45 o 
  -1   5   7     1596.89     1467.27     26.99 o 
   0   5   7      559.33      628.80     12.92 o 
   1   5   7      329.42      293.77     11.82 o 
   2   5   7     3309.74     2953.51     35.33 o 
   3   5   7      267.09      311.57     11.42 o 
   4   5   7     1076.71     1281.28     25.38 o 
   5   5   7       81.23      130.34     10.05 o 
   6   5   7     1687.66     1733.02     40.67 o 
   7   5   7       15.39       27.07     11.45 o 
   8   5   7      531.77      465.82     24.65 o 
  -9   6   7       36.16       42.49     21.44 o 
  -8   6   7      620.29      610.68     33.43 o 
  -7   6   7       89.02       97.46     16.95 o 
  -6   6   7        4.44       -1.87      9.56 o 
  -5   6   7        3.94        4.65      7.09 o 
  -4   6   7       15.48        7.82      6.55 o 
  -3   6   7      961.69      875.84     19.76 o 
  -2   6   7     2196.90     2452.24     35.81 o 
  -1   6   7      434.70      454.23     12.49 o 
   0   6   7     2847.43     3124.90     39.72 o 
   1   6   7     2527.17     2676.51     31.37 o 
   2   6   7       13.23       11.24      4.45 o 
   3   6   7      158.19      226.58     10.60 o 
   4   6   7     1121.12     1143.05     24.41 o 
   5   6   7        3.38        9.46      8.06 o 
   6   6   7      111.31       90.48     13.25 o 
   7   6   7       10.02        5.74     10.39 o 
   8   6   7      157.51      173.19     18.04 o 
  -8   7   7       72.32       43.06     16.07 o 
  -7   7   7       39.07       59.92     15.30 o 
  -6   7   7      895.72      905.23     36.03 o 
  -5   7   7       48.86       68.35      9.96 o 
  -4   7   7      618.82      594.52     20.10 o 
  -3   7   7     1641.80     1699.37     29.45 o 
  -2   7   7     3468.77     3593.39     48.01 o 
  -1   7   7      314.38      286.54     10.59 o 
   0   7   7      188.34      175.56     14.54 o 
   1   7   7      846.17      805.28     14.13 o 
   2   7   7      145.31      120.18      5.65 o 
   3   7   7     2096.45     2047.82     33.86 o 
   4   7   7      901.62      933.27     22.13 o 
   5   7   7      968.30      985.66     37.37 o 
   6   7   7     2623.91     2650.33     61.72 o 
   7   7   7       19.70       22.20     10.98 o 
   8   7   7      443.96      394.70     23.53 o 
  -8   8   7      451.18      487.70     45.83 o 
  -7   8   7        0.27        1.07     12.31 o 
  -6   8   7        7.54       11.19     14.96 o 
  -5   8   7       19.95       32.94     11.88 o 
  -4   8   7       22.94       25.67      6.71 o 
  -3   8   7      209.85      192.36     10.32 o 
  -2   8   7     4442.15     4347.46     56.16 o 
  -1   8   7       11.83        7.84      4.40 o 
   0   8   7     3286.75     3191.86     41.57 o 
   1   8   7     1462.76     1408.16     24.09 o 
   2   8   7     2092.89     2288.42     28.73 o 
   3   8   7        7.78       -4.91      4.91 o 
   4   8   7      184.42      193.05     11.72 o 
   5   8   7      317.81      288.19     16.78 o 
   6   8   7       11.41        7.99     14.08 o 
   7   8   7        1.99       -4.41     10.31 o 
   8   8   7      340.09      385.17     24.24 o 
  -8   9   7       29.06        7.11     16.08 o 
  -7   9   7        4.01       18.31     13.78 o 
  -6   9   7     1295.03     1306.29     43.93 o 
  -5   9   7       41.54       51.98     13.68 o 
  -4   9   7      488.88      502.36     16.55 o 
  -3   9   7       91.54       94.99      9.51 o 
  -2   9   7     4236.26     4453.00     57.91 o 
  -1   9   7      272.72      341.88     19.87 o 
   0   9   7      279.56      246.91      9.36 o 
   1   9   7     1404.16     1500.69     21.95 o 
   2   9   7       54.33       19.75     10.16 o 
   3   9   7      959.47     1044.49     37.57 o 
   4   9   7     1637.31     1645.90     32.26 o 
   5   9   7       29.31       40.73      8.86 o 
   6   9   7      152.91      131.35     12.66 o 
   7   9   7       30.51       19.14     12.27 o 
   8   9   7      170.93      126.25     26.27 o 
  -8  10   7      165.84      170.34     25.07 o 
  -7  10   7       10.97        4.62     13.82 o 
  -6  10   7       32.87       51.00     14.92 o 
  -5  10   7      328.98      265.79     21.33 o 
  -4  10   7       34.03       25.60      8.89 o 
  -3  10   7      698.99      713.27     18.75 o 
  -2  10   7       79.20       78.44      7.80 o 
  -1  10   7       19.85       11.28      5.44 o 
   0  10   7     1036.43     1043.53     24.53 o 
   1  10   7       47.74       29.72      5.07 o 
   2  10   7     1833.23     1789.01     46.48 o 
   3  10   7      344.38      345.01     17.00 o 
   4  10   7      459.64      472.21     20.87 o 
   5  10   7        7.51       21.43      8.40 o 
   6  10   7        3.72        6.73      9.76 o 
   7  10   7      141.56      129.44     21.16 o 
   8  10   7      223.43      250.79     27.73 o 
  -8  11   7       20.61       14.79     16.12 o 
  -7  11   7      303.92      333.50     27.00 o 
  -6  11   7      431.11      415.52     36.33 o 
  -5  11   7      144.75      144.16     14.34 o 
  -4  11   7        5.14       -0.35      9.17 o 
  -3  11   7      134.65      150.31     10.21 o 
  -2  11   7      224.67      233.43     11.55 o 
  -1  11   7      504.81      656.47     17.58 o 
   0  11   7      230.04      283.99     13.18 o 
   1  11   7     1350.98     1695.05     29.15 o 
   2  11   7       54.38       35.13     10.52 o 
   3  11   7     2546.66     2624.70     49.81 o 
   4  11   7      164.22      147.64     13.96 o 
   5  11   7        6.04        2.26      8.08 o 
   6  11   7      194.49      211.60     17.96 o 
   7  11   7       97.27       90.37     19.89 o 
  -7  12   7      320.29      307.76     26.70 o 
  -6  12   7       37.42       41.14     15.27 o 
  -5  12   7      952.30      916.05     30.42 o 
  -4  12   7       94.38      117.84     12.94 o 
  -3  12   7      251.62      262.69     15.73 o 
  -2  12   7      332.68      378.64     14.77 o 
  -1  12   7      184.63      134.92      9.71 o 
   0  12   7     1128.14     1229.40     24.78 o 
   1  12   7       74.34       40.00      8.89 o 
   2  12   7      805.52      828.68     25.53 o 
   3  12   7     1008.89     1113.57     30.98 o 
   4  12   7       20.80        9.06      9.78 o 
   5  12   7      124.22      128.00     18.83 o 
   6  12   7        4.17       -8.11     10.34 o 
   7  12   7      438.02      392.93     30.48 o 
  -7  13   7      131.22       75.05     18.87 o 
  -6  13   7       11.22        9.01     14.12 o 
  -5  13   7       21.03       24.52     11.19 o 
  -4  13   7      117.72      130.82     14.02 o 
  -3  13   7        2.87       -6.61      8.50 o 
  -2  13   7      175.84      176.05     11.42 o 
  -1  13   7      918.02     1103.96     26.25 o 
   0  13   7      841.84      939.99     22.14 o 
   1  13   7     1144.63     1241.65     30.75 o 
   2  13   7        0.59       -4.36      8.78 o 
   3  13   7     1467.56     1543.88     37.95 o 
   4  13   7        3.18        8.57      9.86 o 
   5  13   7        0.39       -9.61      9.61 o 
   6  13   7       99.36      122.34     16.14 o 
   7  13   7        0.64       -2.45     13.01 o 
  -7  14   7      106.49       64.86     19.54 o 
  -6  14   7        5.51        6.05     13.79 o 
  -5  14   7      694.88      685.61     47.02 o 
  -4  14   7       31.45       17.91     11.18 o 
  -3  14   7      895.37      919.90     38.79 o 
  -2  14   7       14.10       25.27     10.94 o 
  -1  14   7       51.21       46.99      9.63 o 
   0  14   7      386.99      270.77     16.02 o 
   2  14   7      233.77      184.76     19.46 o 
   3  14   7      633.78      601.34     24.63 o 
   4  14   7       59.14      101.41     14.24 o 
   5  14   7      154.86      162.10     17.26 o 
   6  14   7        1.39        4.36     12.15 o 
  -6  15   7        8.52       14.22     14.75 o 
  -5  15   7       13.73       20.70     11.27 o 
  -4  15   7       27.03       47.38     11.98 o 
  -3  15   7       34.99       17.92      9.72 o 
  -2  15   7      407.81      451.01     20.75 o 
  -1  15   7      918.50      856.19     24.76 o 
   1  15   7       82.03      103.09     16.28 o 
   2  15   7       12.35        1.68     12.92 o 
   3  15   7      345.59      370.69     26.91 o 
   4  15   7        3.25      -10.11     10.11 o 
   5  15   7       93.37       76.16     15.54 o 
   6  15   7        8.03       -2.47     12.77 o 
  -6  16   7       21.54       -5.97     14.02 o 
  -5  16   7      250.83      230.86     19.22 o 
  -4  16   7        7.31       18.39     11.55 o 
  -3  16   7      422.25      467.12     28.31 o 
  -2  16   7       42.21       39.83     11.56 o 
  -1  16   7       22.79       38.46     13.02 o 
   0  16   7       26.10       57.78     11.68 o 
   1  16   7        9.26        4.59     12.37 o 
   2  16   7      631.93      684.18     34.06 o 
   3  16   7      378.78      377.68     27.18 o 
   4  16   7      304.96      264.63     20.11 o 
   5  16   7      257.55      200.85     19.61 o 
  -5  17   7       31.08       32.49     13.12 o 
  -4  17   7      180.17      185.12     17.75 o 
  -3  17   7      193.36      188.49     16.81 o 
  -2  17   7     1042.10     1078.36     32.82 o 
  -1  17   7      300.01      278.06     22.61 o 
   0  17   7      540.25      525.69     28.13 o 
   1  17   7       16.40       12.71     13.13 o 
   2  17   7        3.96       -4.98     12.96 o 
   3  17   7       35.99       45.95     17.03 o 
   4  17   7      228.51      227.37     25.85 o 
   5  17   7        9.49       16.62     13.68 o 
  -4  18   7       39.77       37.43     13.37 o 
  -3  18   7       32.19       31.01     12.52 o 
  -2  18   7      125.79      141.47     26.10 o 
  -1  18   7       88.63       87.19     17.51 o 
   0  18   7       79.58       62.21     16.52 o 
   1  18   7      102.58      172.24     21.57 o 
   2  18   7      383.41      381.10     28.70 o 
   3  18   7      134.45      100.29     26.19 o 
   4  18   7      230.40      212.01     26.11 o 
  -4  19   7      346.48      335.37     23.12 o 
  -3  19   7       34.01       37.64     17.39 o 
  -2  19   7      270.77      240.95     24.16 o 
  -1  19   7        1.09        2.40     13.62 o 
   0  19   7       36.37       42.93     24.18 o 
   1  19   7       99.27       77.01     19.32 o 
   2  19   7       38.55       41.92     25.15 o 
   3  19   7        0.76       18.53     18.08 o 
  -2  20   7       71.28       35.02     29.37 o 
  -1  20   7        0.07        6.36     14.91 o 
   0  20   7      533.22      508.07     46.92 o 
   1  20   7        3.73       19.38     24.23 o 
   2  20   7      420.21      472.67     33.92 o 
  -8   0   8      436.84      384.85     24.61 o 
  -6   0   8      960.54      948.97     45.60 o 
  -4   0   8     7724.72     8318.12    194.29 o 
  -2   0   8      514.47      579.61     28.04 o 
   0   0   8     2575.72     2773.99     52.24 o 
   2   0   8     3261.47     3493.18     49.96 o 
   4   0   8     3033.50     3006.18     89.53 o 
   6   0   8      322.77      388.91     33.45 o 
   8   0   8      297.25      274.69     36.02 o 
  -9   1   8        0.93       -1.66     14.65 o 
  -8   1   8       44.42       25.97     11.14 o 
  -7   1   8      393.62      480.66     25.28 o 
  -6   1   8       44.30       40.77     11.78 o 
  -5   1   8       16.78       21.23     13.04 o 
  -4   1   8      605.99      726.77     25.20 o 
  -3   1   8     1650.52     1767.11     55.24 o 
  -2   1   8     1273.36     1299.62     31.92 o 
   1   1   8       49.28       56.42      5.73 o 
   2   1   8     9119.59     9232.31    101.74 o 
   3   1   8      389.93      331.28      9.76 o 
   4   1   8     1014.98      951.01     20.70 o 
   5   1   8        0.33        3.81      6.30 o 
   6   1   8      302.27      240.97     44.38 o 
   7   1   8      137.76      157.08     18.97 o 
   8   1   8      522.60      477.24     30.02 o 
  -9   2   8       13.44       -0.21     15.05 o 
  -8   2   8      474.10      481.82     35.94 o 
  -7   2   8       53.79       42.69     10.68 o 
  -6   2   8      693.29      685.19     28.44 o 
  -5   2   8        4.79       -7.58      7.58 o 
  -4   2   8      992.48     1138.03     32.25 o 
  -3   2   8      135.82      158.60     16.48 o 
  -2   2   8      361.52      273.66     14.11 o 
  -1   2   8      190.14      221.97     10.42 o 
   0   2   8     5941.83     5289.77     72.13 o 
   1   2   8     7767.87     7872.90     78.80 o 
   2   2   8        8.94       18.13      3.94 o 
   3   2   8     1820.11     2034.53     27.23 o 
   4   2   8     2610.08     2531.86     33.14 o 
   5   2   8       48.20       58.29      9.84 o 
   6   2   8       26.61       30.41      9.83 o 
   7   2   8      225.62      255.37     21.85 o 
   8   2   8      312.72      322.43     26.61 o 
  -9   3   8       19.45       -1.69     14.37 o 
  -8   3   8      468.80      484.07     28.84 o 
  -7   3   8       73.61      130.22     21.71 o 
  -6   3   8      189.58      175.97     11.95 o 
  -5   3   8      409.36      474.75     18.62 o 
  -4   3   8        3.43       -2.12      7.17 o 
  -3   3   8     5410.79     5384.14     94.05 o 
  -2   3   8     1316.96     1322.61     44.38 o 
  -1   3   8     3576.06     3445.66     51.78 o 
   1   3   8     2655.44     2544.12     34.92 o 
   2   3   8     5326.00     5094.60     66.40 o 
   3   3   8      357.92      414.34     11.01 o 
   4   3   8      307.70      324.02     12.32 o 
   5   3   8      289.23      270.33     15.87 o 
   6   3   8       93.54       66.69     12.42 o 
   7   3   8      365.54      384.98     20.97 o 
   8   3   8      207.81      186.34     22.31 o 
  -9   4   8      273.74      256.45     30.96 o 
  -8   4   8       88.92       93.18     14.39 o 
  -7   4   8      363.16      381.52     24.93 o 
  -6   4   8       35.12       22.98      9.33 o 
  -5   4   8     1059.79     1059.98     33.86 o 
  -4   4   8     1933.57     2240.37     50.70 o 
  -3   4   8      239.41      234.30     22.06 o 
  -2   4   8       70.06      141.01     12.02 o 
  -1   4   8     1142.88     1353.80     34.46 o 
   0   4   8     1065.88     1152.86     26.45 o 
   1   4   8     2741.04     2765.32     43.82 o 
   2   4   8      530.25      565.36     12.43 o 
   3   4   8      415.11      383.16     10.85 o 
   4   4   8     1079.89     1085.03     22.80 o 
   5   4   8      556.21      542.51     21.37 o 
   6   4   8      102.43      128.90     13.89 o 
   7   4   8      263.31      324.57     20.37 o 
   8   4   8      249.38      237.49     25.66 o 
  -9   5   8       17.07       16.03     13.65 o 
  -8   5   8       15.98       20.21     13.93 o 
  -7   5   8      294.43      328.52     50.29 o 
  -6   5   8      176.94      191.05     14.59 o 
  -5   5   8      906.34      927.38     26.31 o 
  -4   5   8       71.26       74.33      9.42 o 
  -3   5   8     3124.82     3077.10     51.66 o 
  -2   5   8      122.24      133.96      8.09 o 
  -1   5   8     2085.95     1763.41     27.68 o 
   0   5   8        6.73       19.71      3.88 o 
   1   5   8        3.18        0.66      2.63 o 
   2   5   8     1343.37     1381.43     21.75 o 
   3   5   8     1604.04     1592.21     23.72 o 
   4   5   8        8.60        4.44      6.47 o 
   5   5   8     1329.93     1392.32     28.49 o 
   6   5   8       30.75       22.27      9.90 o 
   7   5   8      865.05      865.27     30.65 o 
   8   5   8      217.50      215.75     22.37 o 
  -9   6   8      325.32      322.73     28.17 o 
  -8   6   8        1.66       -1.58     13.50 o 
  -7   6   8       35.33       45.53     14.35 o 
  -6   6   8       36.07       18.52     11.82 o 
  -5   6   8        0.89       -6.01      6.86 o 
  -4   6   8      383.37      441.42     17.94 o 
  -3   6   8      271.97      287.49     19.42 o 
  -2   6   8      116.45      103.77      6.97 o 
  -1   6   8     4047.54     4370.42     59.50 o 
   0   6   8      254.16      264.24      9.15 o 
   1   6   8     1599.40     1580.84     27.11 o 
   2   6   8      799.40      760.93     15.12 o 
   3   6   8      782.59      816.39     19.58 o 
   4   6   8       42.74       65.94      8.06 o 
   5   6   8       52.35       29.63      8.25 o 
   6   6   8        3.27        8.94     10.07 o 
   7   6   8      306.35      309.82     27.68 o 
   8   6   8       12.85        4.56     11.40 o 
  -8   7   8       13.73       12.49     15.02 o 
  -7   7   8      765.38      771.03     35.31 o 
  -6   7   8       38.00       50.28     18.70 o 
  -5   7   8      707.09      802.99     24.85 o 
  -4   7   8       34.83       30.60      7.84 o 
  -3   7   8     2007.94     1872.46     32.08 o 
  -2   7   8      678.46      698.28     17.15 o 
  -1   7   8       22.52       27.33      5.23 o 
   0   7   8        9.93        1.61      3.53 o 
   1   7   8       56.60       71.11      5.27 o 
   3   7   8     1386.61     1442.28     27.61 o 
   4   7   8      428.19      562.81     18.00 o 
   5   7   8      485.00      534.39     19.00 o 
   6   7   8        0.04       -2.04      9.94 o 
   7   7   8      571.40      523.25     24.96 o 
   8   7   8        7.54        1.17     18.48 o 
  -8   8   8        2.94       10.79     14.75 o 
  -7   8   8      101.18       88.47     17.90 o 
  -6   8   8      296.08      275.11     22.23 o 
  -5   8   8       74.55      107.05     17.51 o 
  -4   8   8      208.56      237.79     12.30 o 
  -3   8   8     1032.22     1114.52     23.64 o 
  -2   8   8      762.61      648.00     17.64 o 
  -1   8   8     4758.33     4828.90     54.10 o 
   0   8   8     1443.83     1280.10     37.40 o 
   1   8   8     2789.46     2998.29     43.91 o 
   2   8   8      114.60      149.00     16.45 o 
   3   8   8      562.89      683.84     19.05 o 
   4   8   8       39.64       33.24      7.89 o 
   5   8   8       14.53       15.99      8.27 o 
   6   8   8       44.34       40.61     11.95 o 
   7   8   8      179.02      182.04     18.04 o 
   8   8   8       65.19       70.37     15.96 o 
  -8   9   8      272.10      346.15     28.62 o 
  -7   9   8      757.62      704.46     55.41 o 
  -6   9   8       55.85       51.63     14.94 o 
  -5   9   8      657.67      804.71     39.75 o 
  -4   9   8      187.73      157.49     10.89 o 
  -3   9   8      326.53      315.75     13.15 o 
  -2   9   8      595.74      641.32     22.21 o 
  -1   9   8     1324.22     1341.86     24.87 o 
   0   9   8      622.27      641.87     32.49 o 
   1   9   8      449.03      479.33     11.94 o 
   2   9   8     1757.08     1933.76     48.24 o 
   3   9   8      876.52      804.91     28.64 o 
   4   9   8      317.18      340.50     15.32 o 
   5   9   8      635.20      716.98     22.21 o 
   6   9   8        0.07       -8.58      8.58 o 
   7   9   8      254.76      263.57     20.55 o 
   8   9   8      102.30       87.41     22.11 o 
  -8  10   8      145.13      150.03     47.32 o 
  -7  10   8       18.02       19.36     14.55 o 
  -6  10   8      519.52      515.45     29.67 o 
  -5  10   8      441.96      455.93     37.05 o 
  -4  10   8      752.87      692.66     31.34 o 
  -3  10   8       91.94      137.07      9.78 o 
  -2  10   8       15.79       31.29      6.52 o 
  -1  10   8     2177.23     2246.88     35.45 o 
   0  10   8      137.81      206.99     11.76 o 
   1  10   8      201.51      270.22      9.69 o 
   2  10   8      179.01      184.74     36.36 o 
   3  10   8      100.42      120.09     11.80 o 
   4  10   8      272.71      274.05     17.90 o 
   5  10   8      206.61      267.39     15.15 o 
   6  10   8       80.30       77.27     11.89 o 
   7  10   8      242.25      261.93     20.89 o 
  -7  11   8      321.24      326.82     27.15 o 
  -6  11   8        1.58        0.84     21.86 o 
  -5  11   8       23.03       42.59     13.78 o 
  -4  11   8        1.20       -7.76      7.76 o 
  -3  11   8      397.66      349.66     14.39 o 
  -2  11   8     1526.93     1332.63     26.91 o 
  -1  11   8        0.05       -1.49      6.48 o 
   0  11   8     1252.89     1250.84     28.74 o 
   1  11   8      484.62      489.47     15.22 o 
   2  11   8     3690.89     3558.31     59.79 o 
   3  11   8       47.36       27.32      9.45 o 
   4  11   8      494.62      509.16     21.83 o 
   5  11   8       12.54       11.41      9.08 o 
   6  11   8      172.90      204.18     15.53 o 
   7  11   8      398.60      451.18     34.43 o 
  -7  12   8       66.77       75.72     18.51 o 
  -6  12   8      566.29      503.60     31.41 o 
  -5  12   8       31.01       21.25     10.12 o 
  -4  12   8      965.35      938.30     35.66 o 
  -3  12   8        3.14        3.30      6.57 o 
  -2  12   8      293.36      243.65     12.50 o 
  -1  12   8      189.37      176.08     13.29 o 
   0  12   8      110.36       60.72      7.39 o 
   1  12   8       18.26       25.80      8.39 o 
   2  12   8     1522.00     1796.57     39.16 o 
   3  12   8      160.52      162.87     14.50 o 
   4  12   8      219.37      267.38     19.67 o 
   5  12   8       33.12       46.88     12.00 o 
   6  12   8      566.54      581.53     27.33 o 
   7  12   8        7.36        6.88     16.50 o 
  -7  13   8       37.98       34.57     16.95 o 
  -6  13   8        0.15       -5.12     13.06 o 
  -5  13   8        0.70        4.85     10.35 o 
  -4  13   8        7.43        2.67      9.90 o 
  -3  13   8        6.73        3.59      8.42 o 
  -2  13   8     1010.71      993.06     24.13 o 
  -1  13   8       54.44       80.45      9.12 o 
   0  13   8     1134.85     1032.79     73.17 o 
   1  13   8      362.90      451.95     25.36 o 
   2  13   8     1433.31     1410.72    111.64 o 
   3  13   8      107.26      102.03     13.07 o 
   4  13   8      254.89      258.48     18.11 o 
   5  13   8        0.06       10.89     10.90 o 
   6  13   8       21.79        4.97     11.42 o 
  -6  14   8      356.94      328.66     27.58 o 
  -5  14   8        5.02       -6.75      9.76 o 
  -4  14   8     1081.64      990.77     31.62 o 
  -3  14   8       97.65       68.85     15.53 o 
  -2  14   8      190.45      267.17     14.05 o 
  -1  14   8      775.01      879.92     23.07 o 
   0  14   8        6.62       14.82      8.85 o 
   1  14   8      153.16      117.32     16.52 o 
   2  14   8      254.24      342.43     25.41 o 
   3  14   8       62.26       92.68     18.72 o 
   4  14   8      687.62      732.04     28.46 o 
   5  14   8        0.14       12.18     12.16 o 
   6  14   8      358.45      393.14     24.05 o 
  -6  15   8        0.27       12.34     15.99 o 
  -5  15   8       52.76       53.05     12.96 o 
  -4  15   8       10.24       15.57     10.59 o 
  -3  15   8      128.77      136.20     15.17 o 
  -2  15   8     1118.98     1182.44     34.91 o 
  -1  15   8       62.71       24.45      8.98 o 
   0  15   8       20.06       14.03      9.24 o 
   1  15   8      106.12       58.20     44.50 o 
   2  15   8      834.91      864.09     37.61 o 
   3  15   8      106.92      146.66     20.76 o 
   4  15   8       42.07       73.13     17.05 o 
   5  15   8        2.27       -2.04     11.79 o 
   6  15   8        2.81       13.82     13.24 o 
  -5  16   8        0.06       14.45     11.19 o 
  -4  16   8      434.45      371.54     21.85 o 
  -3  16   8      144.32      143.34     15.55 o 
  -2  16   8       25.88       47.69     11.72 o 
  -1  16   8       54.52       34.31     10.97 o 
   0  16   8      565.23      702.26     26.01 o 
   1  16   8       88.17      112.58     29.17 o 
   2  16   8      404.27      452.68     29.14 o 
   3  16   8       42.70       41.62     16.21 o 
   4  16   8     1192.66     1323.70     50.10 o 
   5  16   8        5.58        4.53     11.97 o 
  -5  17   8       85.53       76.50     21.88 o 
  -4  17   8      109.05       79.21     15.28 o 
  -3  17   8      343.51      357.47     21.32 o 
  -2  17   8      870.88      938.78     39.16 o 
  -1  17   8      185.00      173.85     19.78 o 
   0  17   8       23.66       55.63     12.36 o 
   1  17   8       11.61      -10.76     12.75 o 
   2  17   8       94.96       91.47     19.90 o 
   3  17   8      426.75      449.88     31.92 o 
   4  17   8       12.18        5.38     16.84 o 
  -4  18   8       46.21       82.18     15.41 o 
  -3  18   8      150.22      148.83     16.92 o 
  -2  18   8       86.96       84.11     18.17 o 
  -1  18   8      202.00      185.71     24.07 o 
   0  18   8        0.43        5.79     14.30 o 
   1  18   8      192.38      155.61     21.64 o 
   2  18   8       89.48       47.21     18.91 o 
   3  18   8      215.86      260.32     27.22 o 
   4  18   8       59.76       48.75     25.75 o 
  -3  19   8      303.72      289.25     25.87 o 
  -2  19   8      153.41      161.89     21.61 o 
  -1  19   8        4.43       10.23     14.73 o 
   0  19   8       64.97      104.53     29.65 o 
   1  19   8        4.25       -6.15     13.88 o 
   2  19   8        2.70       -0.92     15.84 o 
   3  19   8      144.51      128.63     23.58 o 
  -2  20   8        0.07      -10.36     13.44 o 
  -1  20   8      366.90      282.96     26.16 o 
   0  20   8        8.95        0.72     22.28 o 
   1  20   8      286.63      216.51     37.30 o 
  -9   0   9       29.09       17.14     19.87 o 
  -7   0   9      270.19      199.25     25.91 o 
  -5   0   9     2737.11     3077.12     92.93 o 
  -3   0   9     4970.10     4775.35    121.36 o 
  -1   0   9     2752.83     2859.07     79.09 o 
   1   0   9      188.91      152.19     10.19 o 
   3   0   9     8436.37     8215.33    106.32 o 
   5   0   9     3849.84     3881.46     77.98 o 
   7   0   9      156.85      177.51     29.65 o 
  -9   1   9      215.92      223.50     21.30 o 
  -8   1   9       76.48      100.27     23.42 o 
  -7   1   9       48.33       23.65     15.44 o 
  -6   1   9      156.94      184.38     26.36 o 
  -5   1   9      101.57      105.78     13.59 o 
  -4   1   9      303.40      277.81     32.26 o 
  -3   1   9     2265.92     2615.32     54.86 o 
  -2   1   9        0.16       -1.09      5.60 o 
  -1   1   9     2039.42     2237.11     46.87 o 
   0   1   9     1196.93     1198.75     21.12 o 
   1   1   9    10582.47    10974.50    107.34 o 
   2   1   9      120.14      135.96      6.61 o 
   3   1   9      982.47      892.88     27.42 o 
   4   1   9       58.15       39.22      6.92 o 
   5   1   9      376.28      390.91     21.73 o 
   6   1   9       38.14       28.74     14.09 o 
   7   1   9      413.60      454.04     41.84 o 
   8   1   9       99.68       94.09     19.08 o 
  -9   2   9      202.67      178.70     22.35 o 
  -8   2   9       35.90       44.20     14.76 o 
  -7   2   9      664.53      637.80     24.26 o 
  -6   2   9       26.79       30.65     11.92 o 
  -5   2   9     2368.92     2341.77     54.58 o 
  -4   2   9     3329.00     3533.06     70.46 o 
  -3   2   9     1290.35     1187.35     47.28 o 
  -2   2   9      865.18      953.68     27.61 o 
  -1   2   9     6426.18     5792.10     98.25 o 
   0   2   9     3164.96     3268.76     49.83 o 
   1   2   9     1769.80     1769.44     24.53 o 
   2   2   9     2359.42     2563.88     36.23 o 
   3   2   9      453.44      459.50     11.77 o 
   4   2   9      518.21      506.72     27.85 o 
   5   2   9     1681.34     1663.29     49.43 o 
   6   2   9      517.61      505.64     22.47 o 
   7   2   9      423.79      470.66     39.57 o 
   8   2   9        7.63       -7.73     15.94 o 
  -9   3   9      159.25      191.70     22.85 o 
  -8   3   9      236.42      214.05     21.95 o 
  -7   3   9       11.19        5.13      9.31 o 
  -6   3   9        7.84       -0.64      8.34 o 
  -5   3   9       18.58       10.87      9.65 o 
  -4   3   9     1750.54     1820.79     50.66 o 
  -3   3   9      188.25      317.54     43.62 o 
  -2   3   9        5.32       -5.27      5.27 o 
  -1   3   9     3443.25     3815.66     57.29 o 
   0   3   9       65.93       72.47      5.87 o 
   1   3   9     1066.02     1185.93     25.72 o 
   2   3   9       88.64      136.44      7.60 o 
   3   3   9      319.24      329.71     10.28 o 
   4   3   9      367.98      410.83     12.35 o 
   5   3   9       61.11       42.80     10.17 o 
   6   3   9     1197.77     1247.41     48.68 o 
   7   3   9      304.08      333.72     20.69 o 
   8   3   9      280.15      256.25     25.62 o 
  -9   4   9      133.92      115.70     22.51 o 
  -8   4   9      296.42      244.70     23.39 o 
  -7   4   9      728.75      769.72     46.08 o 
  -6   4   9      830.90      798.17     22.94 o 
  -5   4   9       49.41       53.02      9.50 o 
  -4   4   9      595.20      527.71     23.26 o 
  -3   4   9     2051.28     2054.46     47.07 o 
  -2   4   9     1436.99     1347.55     28.73 o 
  -1   4   9      464.14      483.62     23.76 o 
   0   4   9     2320.35     2620.57     49.80 o 
   1   4   9      166.66      184.41     11.18 o 
   2   4   9      669.46      590.78     13.27 o 
   3   4   9     1297.77     1271.32     20.90 o 
   4   4   9       45.11       79.42      8.24 o 
   5   4   9        9.20        4.45      8.56 o 
   6   4   9       17.63       14.14     10.05 o 
   7   4   9      201.71      174.12     17.07 o 
   8   4   9       89.56       58.68     18.05 o 
  -9   5   9       43.72       78.50     20.50 o 
  -8   5   9      257.00      264.37     19.87 o 
  -7   5   9        8.55       35.05     10.99 o 
  -6   5   9      464.58      518.43     24.70 o 
  -5   5   9      217.68      248.65     13.04 o 
  -4   5   9     1262.79     1306.08     29.39 o 
  -3   5   9      276.31      345.02     15.08 o 
  -2   5   9     1202.09     1211.45     23.31 o 
  -1   5   9       47.53       46.18      5.85 o 
   0   5   9        1.04        0.07      3.35 o 
   1   5   9      811.97      913.48     17.39 o 
   2   5   9      467.19      480.41     12.28 o 
   3   5   9       67.45       96.34      6.74 o 
   4   5   9       99.88      105.62      9.13 o 
   5   5   9       19.67       10.24      9.19 o 
   6   5   9      655.76      642.49     25.73 o 
   7   5   9      223.39      198.19     17.29 o 
   8   5   9      548.67      527.89     54.20 o 
  -8   6   9      227.97      200.95     22.76 o 
  -7   6   9      142.21      173.02     19.99 o 
  -6   6   9      238.80      216.65     15.88 o 
  -5   6   9       66.71       43.82      9.57 o 
  -4   6   9      698.28      616.20     24.11 o 
  -3   6   9      955.68      892.66     18.76 o 
  -2   6   9     1160.71     1112.62     30.12 o 
  -1   6   9     2542.33     2167.67     37.79 o 
   0   6   9    10186.14    10007.26    138.17 o 
   1   6   9        0.21        2.55      3.50 o 
   2   6   9      721.80      752.96     15.58 o 
   3   6   9     1055.30      959.87     21.91 o 
   4   6   9        0.82       -5.88      5.88 o 
   5   6   9        0.29       -1.16      7.16 o 
   6   6   9      290.72      299.95     18.74 o 
   7   6   9       32.53        5.08     10.35 o 
   8   6   9      549.51      557.71     28.46 o 
  -8   7   9      155.81      152.79     22.22 o 
  -7   7   9        8.06        5.52     18.51 o 
  -6   7   9     1908.94     1833.55     86.13 o 
  -5   7   9      134.30      121.34     12.60 o 
  -4   7   9       62.35       42.57      8.74 o 
  -3   7   9      362.77      357.79     14.06 o 
  -2   7   9      271.60      292.45     12.01 o 
  -1   7   9       23.88       35.30      5.95 o 
   0   7   9       63.39       70.98      6.11 o 
   1   7   9      120.95      114.26      6.32 o 
   2   7   9     2346.94     2585.88     37.52 o 
   3   7   9        6.63        5.35      6.25 o 
   4   7   9       82.83      105.58      9.85 o 
   5   7   9        5.42       11.13      7.79 o 
   6   7   9      748.57      798.74     50.16 o 
   7   7   9       24.08       46.76     13.79 o 
   8   7   9      224.25      180.99     19.37 o 
  -8   8   9       79.03       53.06     17.39 o 
  -7   8   9       18.46       12.56     14.12 o 
  -6   8   9       23.80       11.74     19.57 o 
  -5   8   9      406.07      449.23     19.83 o 
  -4   8   9      110.14      127.52     11.74 o 
  -3   8   9      168.64      163.08     19.48 o 
  -2   8   9     1377.19     1578.28     25.57 o 
  -1   8   9      395.02      436.06     17.74 o 
   0   8   9     2134.26     2312.73     30.04 o 
   1   8   9     1610.48     1749.52     24.94 o 
   2   8   9     3783.29     3722.08     94.33 o 
   3   8   9      475.85      518.44     16.94 o 
   4   8   9        0.77        1.40      6.72 o 
   5   8   9       88.58       98.58     11.34 o 
   6   8   9        5.08       10.15     11.04 o 
   7   8   9        3.55        4.60     11.54 o 
   8   8   9      737.45      694.03     31.26 o 
  -8   9   9       75.77        9.57     21.02 o 
  -7   9   9       14.45        3.38     12.89 o 
  -6   9   9      775.10      818.55     35.88 o 
  -5   9   9       34.48       24.06     12.01 o 
  -4   9   9      889.68      984.81     24.23 o 
  -3   9   9       14.35       20.89      6.74 o 
  -2   9   9       56.85       49.82      8.14 o 
  -1   9   9      300.84      299.67     11.93 o 
   0   9   9      114.26      149.45     12.51 o 
   1   9   9     2719.41     2678.50     34.19 o 
   2   9   9     1141.80     1181.58     61.53 o 
   3   9   9      578.62      589.37     23.09 o 
   4   9   9      629.10      655.25     20.45 o 
   5   9   9      108.40      114.47     11.85 o 
   6   9   9     1393.87     1484.88     40.57 o 
   7   9   9       70.19       78.58     15.44 o 
  -8  10   9       34.01       17.07     16.09 o 
  -7  10   9      145.97      125.71     21.36 o 
  -6  10   9        4.18        0.99     17.48 o 
  -5  10   9      404.50      455.03     26.86 o 
  -4  10   9        9.24       39.42     12.13 o 
  -3  10   9       10.89       26.65      7.00 o 
  -2  10   9     1964.04     1947.31     33.65 o 
  -1  10   9       30.32       24.46      6.24 o 
   0  10   9     1070.56     1314.18     25.16 o 
   1  10   9      650.60      672.10     17.25 o 
   2  10   9      718.33      656.83     31.49 o 
   3  10   9      156.56      148.97     14.74 o 
   4  10   9       47.24       25.70      9.71 o 
   5  10   9       51.91       46.23     10.15 o 
   6  10   9       79.43       60.41     13.71 o 
   7  10   9      180.80      179.95     18.98 o 
  -7  11   9       20.37       18.29     14.89 o 
  -6  11   9      235.18      197.90     46.09 o 
  -5  11   9       37.69       20.56     13.11 o 
  -4  11   9      118.29      114.67     13.25 o 
  -3  11   9      692.03      638.21     19.40 o 
  -2  11   9      128.46      123.44      9.89 o 
  -1  11   9     1498.99     1218.86     22.45 o 
   0  11   9      207.75      202.39     16.68 o 
   1  11   9     1154.40     1024.89     35.04 o 
   2  11   9      552.05      728.45     23.67 o 
   3  11   9     3089.24     2994.73     90.82 o 
   4  11   9      239.29      225.32     16.18 o 
   5  11   9       81.15       69.53     13.13 o 
   6  11   9      433.62      491.66     21.43 o 
   7  11   9      219.96      278.51     50.03 o 
  -7  12   9      231.55      243.51     25.38 o 
  -6  12   9       12.02      -12.47     12.47 o 
  -5  12   9      628.64      567.18     25.28 o 
  -4  12   9       12.54        4.78      8.68 o 
  -3  12   9     1158.69     1100.15     27.78 o 
  -2  12   9      315.18      361.81     15.12 o 
  -1  12   9      415.11      376.86     14.87 o 
   0  12   9        7.23        2.43      5.35 o 
   1  12   9      143.90      122.67     16.38 o 
   2  12   9      155.19      158.77     13.71 o 
   3  12   9      878.14      956.04     30.88 o 
   4  12   9        5.12        2.96      9.49 o 
   5  12   9       86.25       52.92     12.88 o 
   6  12   9       18.58       27.97     12.56 o 
   7  12   9      496.64      481.17     33.96 o 
  -7  13   9        7.62        8.53     15.49 o 
  -6  13   9       25.01        4.12     16.59 o 
  -5  13   9        0.92       -6.25     12.69 o 
  -4  13   9       16.22       36.42     10.88 o 
  -3  13   9      801.13      776.58     26.75 o 
  -2  13   9        9.05        0.50      7.01 o 
  -1  13   9       20.67       12.81      7.51 o 
   0  13   9       22.79       17.67     10.30 o 
   1  13   9      298.32      242.90     33.98 o 
   2  13   9      298.47      327.46     23.50 o 
   3  13   9      719.81      620.62     31.67 o 
   4  13   9       54.33       63.98     16.15 o 
   5  13   9       10.04        2.82     10.90 o 
   6  13   9       80.58       81.64     16.04 o 
  -6  14   9        9.10        5.82     15.16 o 
  -5  14   9      609.84      512.67     25.33 o 
  -4  14   9        1.62        1.09     10.31 o 
  -3  14   9      745.10      802.56     28.04 o 
  -2  14   9        4.47       12.68      8.07 o 
  -1  14   9      133.56       98.99     10.21 o 
   0  14   9        4.29       33.05      8.54 o 
   1  14   9        2.07       -9.91      9.91 o 
   2  14   9      491.50      559.08     30.19 o 
   3  14   9      548.00      478.58     28.86 o 
   4  14   9      164.44      224.76     18.16 o 
   5  14   9      295.83      358.44     22.68 o 
   6  14   9       43.32       47.90     14.84 o 
  -6  15   9       28.99      -15.44     15.44 o 
  -5  15   9       63.01       38.68     12.86 o 
  -4  15   9       97.37       81.72     15.78 o 
  -3  15   9      105.70      101.82     14.09 o 
  -2  15   9      115.41      124.73     20.00 o 
  -1  15   9      423.12      421.94     20.47 o 
   0  15   9       77.89       85.26     12.18 o 
   1  15   9      615.54      668.94     32.34 o 
   2  15   9       12.35       16.74     15.41 o 
   3  15   9       18.80       22.85     14.86 o 
   4  15   9       15.18       17.96     15.99 o 
   5  15   9        0.23       -0.58     12.82 o 
  -5  16   9      163.79      131.02     17.28 o 
  -4  16   9      104.96       95.72     17.66 o 
  -3  16   9      193.44      169.57     21.84 o 
  -2  16   9      203.88      271.50     20.06 o 
  -1  16   9      107.65      133.23     14.43 o 
   0  16   9        4.29       17.11     12.87 o 
   1  16   9        9.42        4.10     13.83 o 
   2  16   9      128.85      153.90     20.67 o 
   3  16   9      474.52      590.79     34.17 o 
   4  16   9        3.36       -4.01     14.52 o 
   5  16   9      142.19       83.44     16.27 o 
  -5  17   9        1.69        0.09     11.98 o 
  -4  17   9      132.51      140.46     17.07 o 
  -3  17   9      315.25      294.50     21.01 o 
  -2  17   9      675.49      736.93     41.97 o 
  -1  17   9      273.82      340.11     24.78 o 
   0  17   9        0.07       -7.77     12.50 o 
   1  17   9      136.49      154.30     21.54 o 
   2  17   9      371.35      445.16     30.56 o 
   3  17   9       18.32       30.74     35.17 o 
   4  17   9      100.34       91.97     21.19 o 
  -4  18   9       61.95       19.94     13.85 o 
  -3  18   9       13.72        9.94     13.61 o 
  -2  18   9       75.14       25.30     14.57 o 
  -1  18   9        1.11        4.05     29.43 o 
   0  18   9      303.11      304.95     26.02 o 
   1  18   9        2.15        4.30     14.08 o 
   2  18   9      188.29      207.13     24.81 o 
   3  18   9      199.07      215.23     26.16 o 
  -3  19   9      143.52      118.99     23.23 o 
  -2  19   9       67.64       65.88     24.35 o 
  -1  19   9        0.58       15.12     14.38 o 
   0  19   9       15.83       37.13     24.12 o 
   1  19   9       21.95       21.09     15.93 o 
   2  19   9      339.79      343.40     41.16 o 
  -1  20   9        4.06       27.25     24.01 o 
   0  20   9      268.56      266.81     39.54 o 
   1  20   9        1.37        4.02     17.00 o 
  -8   0  10      179.02      110.62     25.58 o 
  -6   0  10     1035.60     1009.24     50.91 o 
  -4   0  10      570.21      728.65     38.10 o 
  -2   0  10        9.71       24.79     11.34 o 
   0   0  10      102.16       92.42     14.58 o 
   2   0  10       66.18       51.93      6.40 o 
   4   0  10     4337.23     4245.49    118.55 o 
   6   0  10     1394.63     1391.01     63.88 o 
   8   0  10      164.92      221.24     34.23 o 
  -9   1  10        1.52        7.52     14.82 o 
  -8   1  10       44.61       63.34     13.17 o 
  -7   1  10        4.49       -1.96     12.29 o 
  -6   1  10        0.95       -3.28     10.39 o 
  -5   1  10       10.73        5.90      9.95 o 
  -4   1  10     1566.88     1486.96     40.72 o 
  -3   1  10       17.82       19.76      8.96 o 
  -2   1  10     3434.71     4035.32     75.52 o 
  -1   1  10      919.85      692.66     23.73 o 
   0   1  10      970.35     1126.02     24.54 o 
   1   1  10     1472.35     1357.60     21.27 o 
   2   1  10      359.69      426.19     11.44 o 
   3   1  10     1129.80      996.35     20.21 o 
   4   1  10       39.87       36.69      7.72 o 
   5   1  10       17.10       32.21     10.42 o 
   6   1  10        1.09        6.53      7.72 o 
   7   1  10      147.98      135.89     18.95 o 
   8   1  10      746.29      681.73     36.05 o 
  -9   2  10       69.08       84.78     18.91 o 
  -8   2  10      802.72      836.34     53.06 o 
  -7   2  10      141.13      140.73     17.16 o 
  -6   2  10      487.24      524.91     86.91 o 
  -5   2  10      493.62      567.61     28.87 o 
  -4   2  10     3136.67     2925.35     65.69 o 
  -3   2  10     2265.45     2370.49     52.96 o 
  -2   2  10      279.92      243.96     15.47 o 
  -1   2  10     1559.39     1626.15     39.13 o 
   0   2  10        9.28       31.22     20.27 o 
   1   2  10      470.32      520.42     12.51 o 
   2   2  10     1250.25     1393.49     24.67 o 
   3   2  10      348.70      322.68     10.60 o 
   4   2  10     2621.68     2517.59     39.65 o 
   5   2  10      135.88      181.78     19.34 o 
   6   2  10      312.35      332.97     19.07 o 
   7   2  10      391.62      416.17     28.13 o 
   8   2  10      155.44      172.07     22.55 o 
  -9   3  10       16.10        5.97     14.53 o 
  -8   3  10       13.07        2.03     17.72 o 
  -7   3  10       35.36       25.97     11.08 o 
  -6   3  10       18.33       15.24     11.61 o 
  -5   3  10      333.77      336.21     24.91 o 
  -4   3  10       11.64       19.43     10.16 o 
  -3   3  10       11.26       15.92      8.00 o 
  -2   3  10     1319.30     1496.26     37.97 o 
  -1   3  10     2397.77     2122.07     45.78 o 
   1   3  10       33.87       24.52      4.66 o 
   2   3  10     1710.25     1645.13     24.49 o 
   3   3  10     1437.08     1428.68     22.96 o 
   4   3  10       63.05       65.77     14.42 o 
   5   3  10     2052.08     2165.56     45.69 o 
   6   3  10      102.18      139.86     33.09 o 
   7   3  10      777.16      856.40     45.64 o 
   8   3  10      377.55      348.51     28.94 o 
  -8   4  10      686.01      724.40     35.57 o 
  -7   4  10       66.20       67.29     15.70 o 
  -6   4  10        1.94      -14.75     14.75 o 
  -5   4  10     1507.69     1691.27     52.29 o 
  -4   4  10     1675.35     1665.74     81.41 o 
  -3   4  10     1868.59     1765.35     43.96 o 
  -2   4  10       78.54       45.50      7.59 o 
  -1   4  10     8573.83     8490.44    113.19 o 
   1   4  10      128.41      152.44      9.75 o 
   2   4  10     1654.75     1877.35     30.13 o 
   3   4  10      139.62      126.89      7.97 o 
   4   4  10       95.80      115.45      9.39 o 
   5   4  10     1400.89     1373.47     35.57 o 
   6   4  10       30.39       19.48     10.40 o 
   7   4  10      225.44      234.81     23.11 o 
   8   4  10       99.53      125.12     21.72 o 
  -8   5  10      171.88      176.04     25.96 o 
  -7   5  10      198.56      187.34     21.18 o 
  -6   5  10        8.47        7.26      9.41 o 
  -5   5  10      517.20      620.60     22.97 o 
  -4   5  10      202.77      208.53     13.66 o 
  -3   5  10      608.44      655.43     35.53 o 
  -2   5  10      608.86      681.17     20.36 o 
  -1   5  10      153.19      129.11     10.95 o 
   0   5  10      786.01      874.28     20.94 o 
   1   5  10      690.39      662.13     15.22 o 
   2   5  10      134.75      114.11      7.50 o 
   3   5  10     1196.08     1165.70     20.70 o 
   4   5  10      638.42      660.95     19.12 o 
   5   5  10       49.30       64.23     12.14 o 
   6   5  10       12.80       12.01     10.16 o 
   7   5  10      468.96      514.10     25.36 o 
   8   5  10      208.91      207.15     26.50 o 
  -8   6  10       38.30        7.33     15.86 o 
  -7   6  10       32.41       34.28     14.51 o 
  -6   6  10      235.01      243.12     19.47 o 
  -5   6  10       15.49       16.17      8.08 o 
  -4   6  10      354.16      362.93     17.20 o 
  -3   6  10     2634.83     2554.35     40.70 o 
  -2   6  10     1000.68      890.57     20.62 o 
  -1   6  10     4532.39     4269.36     55.76 o 
   0   6  10      482.67      501.17     12.15 o 
   1   6  10     2807.57     2867.60     35.13 o 
   2   6  10      491.56      515.19     13.45 o 
   3   6  10       11.55        9.37      6.26 o 
   4   6  10      428.17      399.88     15.86 o 
   5   6  10       51.76       67.78     12.14 o 
   6   6  10        4.01        7.45     10.29 o 
   7   6  10      671.81      802.64     31.25 o 
   8   6  10        6.72       21.61     13.87 o 
  -8   7  10      127.07      165.64     18.94 o 
  -7   7  10      940.74      935.53     32.84 o 
  -6   7  10       23.85       13.44     11.92 o 
  -5   7  10      796.78      818.75     23.34 o 
  -4   7  10        2.07       -2.20      6.23 o 
  -3   7  10      181.71      227.78     15.20 o 
  -2   7  10      190.79      176.74     10.30 o 
  -1   7  10       53.07       33.49      6.12 o 
   0   7  10      492.82      459.27     13.33 o 
   1   7  10     2480.75     2562.24     32.77 o 
   2   7  10       72.31       67.95      7.27 o 
   3   7  10     1660.01     1675.13     31.46 o 
   4   7  10       27.28       30.30      8.60 o 
   5   7  10      396.39      426.54     38.25 o 
   6   7  10       47.87       48.31     12.58 o 
   7   7  10      185.35      188.49     18.45 o 
   8   7  10        3.11        5.40     12.88 o 
  -8   8  10       41.23       20.95     13.59 o 
  -7   8  10        1.03        5.05     12.81 o 
  -6   8  10      191.31      212.37     21.14 o 
  -5   8  10      335.70      317.88     18.06 o 
  -4   8  10       51.60       42.13      9.47 o 
  -3   8  10      326.04      350.46     13.51 o 
  -2   8  10     1979.14     1861.05     32.44 o 
  -1   8  10      419.84      422.86     15.09 o 
   0   8  10      612.34      645.11     22.63 o 
   1   8  10     3921.54     4218.94     55.32 o 
   2   8  10      106.22      136.84     10.99 o 
   3   8  10       84.75       99.37     10.86 o 
   4   8  10        6.00        0.56      7.32 o 
   5   8  10       34.49       41.75     12.41 o 
   6   8  10       17.20       13.54     11.83 o 
   7   8  10      664.90      691.54     30.40 o 
  -8   9  10        4.79       -4.53     15.57 o 
  -7   9  10      619.32      543.31     32.68 o 
  -6   9  10       41.82       28.43     14.10 o 
  -5   9  10      297.27      295.75     22.70 o 
  -4   9  10       86.01       92.70     10.10 o 
  -3   9  10       15.32       13.64      8.23 o 
  -2   9  10        1.03        8.15      5.99 o 
  -1   9  10       23.94       66.29     12.08 o 
   0   9  10      361.53      338.47     12.65 o 
   1   9  10      299.97      322.65     12.53 o 
   2   9  10      649.29      605.62     53.75 o 
   3   9  10     1062.60     1239.60     31.45 o 
   4   9  10        0.12       14.92      8.00 o 
   5   9  10     1922.40     1947.72     38.68 o 
   6   9  10       37.88       42.92     13.20 o 
   7   9  10       55.48       44.06     14.19 o 
  -7  10  10       46.32       29.15     16.02 o 
  -6  10  10      490.57      540.84     63.67 o 
  -5  10  10        3.02        5.34     11.77 o 
  -4  10  10      775.55      868.44     23.75 o 
  -3  10  10     2000.70     2073.61     36.97 o 
  -2  10  10      323.23      267.24     12.68 o 
  -1  10  10       40.02       45.36      7.24 o 
   0  10  10     1022.73      941.96     21.46 o 
   1  10  10     1797.99     1868.11     48.95 o 
   2  10  10      957.09      954.64     26.99 o 
   3  10  10       29.69       42.58     10.11 o 
   4  10  10       76.60       66.48     11.58 o 
   5  10  10       74.72       77.34     11.54 o 
   6  10  10      409.16      388.90     22.94 o 
   7  10  10      173.63      171.90     19.36 o 
  -7  11  10      239.83      221.04     24.60 o 
  -6  11  10        0.54        7.65     13.31 o 
  -5  11  10      146.86      113.97     17.67 o 
  -4  11  10      176.58      164.43     14.72 o 
  -3  11  10        2.76        2.87      7.40 o 
  -2  11  10      545.56      547.02     15.92 o 
  -1  11  10      213.66      220.55     11.84 o 
   0  11  10      237.59      272.84     23.61 o 
   1  11  10      286.19      350.88     27.65 o 
   2  11  10     2797.46     2696.11     50.66 o 
   3  11  10      385.43      426.80     20.34 o 
   4  11  10       89.80       91.07     13.03 o 
   5  11  10      162.59      140.79     15.42 o 
   6  11  10      230.85      243.24     31.42 o 
   7  11  10       35.59       36.12     22.91 o 
  -7  12  10       11.06       28.63     30.87 o 
  -6  12  10      317.03      336.81     45.12 o 
  -5  12  10       13.62        8.69     10.31 o 
  -4  12  10      846.63      849.66     29.22 o 
  -3  12  10      320.09      346.65     15.83 o 
  -2  12  10       77.34       45.26      8.66 o 
  -1  12  10      364.05      355.25     35.91 o 
   0  12  10      106.96       73.73     15.41 o 
   1  12  10       19.37       22.43     11.69 o 
   2  12  10     1831.76     1800.71     51.88 o 
   3  12  10       79.16      100.86     13.18 o 
   4  12  10      553.79      547.52     25.80 o 
   5  12  10      146.96      188.47     24.61 o 
   6  12  10      578.64      486.10     25.78 o 
  -6  13  10      102.42       94.78     19.41 o 
  -5  13  10       18.58       19.29     11.65 o 
  -4  13  10      202.11      196.64     16.70 o 
  -3  13  10       33.88       61.53     13.72 o 
  -2  13  10     1221.84     1111.15     26.70 o 
  -1  13  10      662.36      663.95     23.75 o 
   0  13  10      384.97      359.92     17.90 o 
   1  13  10      385.94      379.18     50.60 o 
   2  13  10      207.37      175.60     19.15 o 
   3  13  10      200.85      148.63     32.68 o 
   4  13  10       58.22       61.83     13.40 o 
   5  13  10        0.76        9.64     11.86 o 
   6  13  10      148.79      188.75     26.62 o 
  -6  14  10      151.65      108.43     20.67 o 
  -5  14  10       20.60       16.21     11.50 o 
  -4  14  10      670.21      617.46     25.96 o 
  -3  14  10       15.68       -0.18      9.95 o 
  -2  14  10        0.28       -4.34      7.88 o 
  -1  14  10       71.74       57.98      8.71 o 
   0  14  10        2.48        4.56      7.89 o 
   1  14  10      210.73      170.51     19.38 o 
   2  14  10      470.73      414.34     27.74 o 
   3  14  10       11.92       24.79     14.82 o 
   4  14  10      550.34      542.76     26.11 o 
   5  14  10        0.46      -11.22     11.22 o 
   6  14  10      326.06      321.76     23.57 o 
  -6  15  10       55.16       21.23     34.25 o 
  -5  15  10       28.06        6.96     11.85 o 
  -4  15  10       78.28       58.26     13.09 o 
  -3  15  10      193.31      180.71     16.75 o 
  -2  15  10     1157.68     1181.84     34.01 o 
  -1  15  10        9.69       24.51     10.19 o 
   0  15  10      578.46      638.69     34.27 o 
   1  15  10        0.48        9.55     12.90 o 
   2  15  10       92.95      115.87     19.07 o 
   3  15  10        1.46        6.57     14.15 o 
   4  15  10       44.58       61.55     19.10 o 
   5  15  10       90.84      134.60     17.91 o 
  -5  16  10       18.07       21.30     16.77 o 
  -4  16  10      168.25      148.74     16.95 o 
  -3  16  10      132.97      149.85     16.03 o 
  -2  16  10       34.98       48.53     12.48 o 
  -1  16  10       68.36       79.27     13.30 o 
   0  16  10        1.46        6.98     27.94 o 
   1  16  10      395.92      413.74     28.22 o 
   2  16  10      658.99      729.20     58.07 o 
   3  16  10        9.81        9.20     15.93 o 
   4  16  10       95.77       85.25     21.03 o 
  -4  17  10       32.13       15.24     12.01 o 
  -3  17  10      103.11      100.77     15.15 o 
  -2  17  10      906.08      906.89     39.60 o 
  -1  17  10        0.79       -8.47     12.04 o 
   0  17  10       44.56       32.91     16.08 o 
   1  17  10       34.22       44.13     16.89 o 
   2  17  10        1.93       21.10     15.78 o 
   3  17  10       23.64       29.79     17.97 o 
   4  17  10        1.03      -14.58     20.58 o 
  -3  18  10      145.40      107.65     34.76 o 
  -2  18  10       30.78       16.06     16.89 o 
  -1  18  10      167.71      146.64     20.27 o 
   0  18  10        0.15       16.18     15.46 o 
   1  18  10      250.88      188.00     24.17 o 
   2  18  10      180.12      170.60     24.35 o 
   3  18  10        8.42        0.05     40.62 o 
  -2  19  10       91.69       81.58     19.01 o 
  -1  19  10        0.35       -7.59     20.04 o 
   0  19  10        4.73       46.91     26.41 o 
   1  19  10      138.21      178.45     24.77 o 
   2  19  10       30.36       89.85     22.37 o 
  -7   0  11      501.49      578.45     41.55 o 
  -5   0  11     1434.67     1382.68     58.35 o 
  -3   0  11     1643.78     1714.25     62.40 o 
  -1   0  11     3970.60     4112.17    109.64 o 
   1   0  11       18.39       21.27      7.90 o 
   3   0  11     2390.41     2674.30    128.07 o 
   5   0  11     5380.75     5304.81    307.59 o 
   7   0  11       84.23       55.16     23.89 o 
  -8   1  11       30.25       10.23     26.77 o 
  -7   1  11      127.86      122.92     17.51 o 
  -6   1  11       44.04       60.00     13.56 o 
  -5   1  11      701.68      773.94     65.58 o 
  -4   1  11      624.56      584.76     25.69 o 
  -3   1  11     1098.79     1193.86     40.69 o 
  -2   1  11       34.90       12.04      7.56 o 
  -1   1  11      461.33      508.36     21.02 o 
   0   1  11      192.18      237.31     11.87 o 
   1   1  11     3772.02     4253.90     49.30 o 
   2   1  11      295.73      259.13      9.39 o 
   3   1  11       81.19       67.16     10.74 o 
   4   1  11     1474.67     1495.92     29.22 o 
   5   1  11      557.89      560.85     20.19 o 
   6   1  11      278.81      287.60     23.67 o 
   7   1  11      656.73      632.86     34.15 o 
   8   1  11        7.39        1.20     15.05 o 
  -8   2  11      237.75      247.36     19.13 o 
  -7   2  11      342.76      349.31     24.57 o 
  -6   2  11        6.68        6.97     10.83 o 
  -5   2  11     1678.46     1787.47     48.78 o 
  -4   2  11      895.98     1010.66     33.55 o 
  -3   2  11     2396.75     2370.95     54.03 o 
  -2   2  11      639.22      556.13     23.66 o 
  -1   2  11     2047.90     2032.50     55.08 o 
   0   2  11      230.28      264.51     10.67 o 
   1   2  11     2640.62     2898.07     36.85 o 
   2   2  11      186.26      215.62     17.44 o 
   3   2  11     1358.42     1494.95     23.86 o 
   4   2  11        1.10        9.21      7.71 o 
   5   2  11       76.24       98.04     19.33 o 
   6   2  11      741.14      795.67     28.57 o 
   7   2  11      217.91      223.11     23.18 o 
   8   2  11       59.42       59.59     19.30 o 
  -8   3  11       50.90       25.22     17.62 o 
  -7   3  11      503.34      545.37     24.19 o 
  -6   3  11        1.38        6.12     17.25 o 
  -5   3  11      367.31      402.47     27.45 o 
  -4   3  11      148.42      141.62     15.83 o 
  -3   3  11      357.20      314.33     18.36 o 
  -2   3  11        6.13       11.17      7.77 o 
  -1   3  11     1774.71     1766.56     37.34 o 
   0   3  11        4.34        6.61      4.14 o 
   1   3  11     2083.93     2058.20     29.06 o 
   2   3  11       58.35       75.53      6.32 o 
   3   3  11       23.24       22.72      5.52 o 
   4   3  11      192.55      190.90     11.27 o 
   5   3  11      226.93      254.29     16.85 o 
   6   3  11     1914.23     1985.75     45.94 o 
   7   3  11      358.65      399.78     33.89 o 
   8   3  11       75.85       72.34     19.49 o 
  -8   4  11        3.72       10.31     14.33 o 
  -7   4  11       80.40      100.67     14.20 o 
  -6   4  11      242.87      227.50     16.46 o 
  -5   4  11      834.20      823.32     53.69 o 
  -4   4  11     2418.89     2650.24     72.82 o 
  -3   4  11       10.12       -2.45      7.84 o 
  -2   4  11      142.08      183.43     23.26 o 
  -1   4  11      464.03      448.47     16.67 o 
   0   4  11     2997.09     3067.71     46.20 o 
   1   4  11     4344.82     4594.04     67.64 o 
   2   4  11      304.35      276.83     10.41 o 
   3   4  11      275.29      286.32     10.85 o 
   4   4  11     1120.18     1014.83     29.19 o 
   5   4  11      583.78      554.97     24.50 o 
   6   4  11      490.01      490.98     23.21 o 
   7   4  11       87.65      114.54     16.12 o 
   8   4  11      291.22      223.69     25.84 o 
  -8   5  11      227.10      249.27     24.90 o 
  -7   5  11       79.27       56.27     16.19 o 
  -6   5  11      703.71      746.00     26.99 o 
  -5   5  11      195.84      192.66     14.85 o 
  -4   5  11      305.75      350.56     40.09 o 
  -3   5  11       86.19       66.68     11.50 o 
  -2   5  11       28.42       18.55      7.23 o 
  -1   5  11      133.43      148.11     11.79 o 
   0   5  11      560.19      603.44     15.76 o 
   1   5  11        4.76        3.28      3.46 o 
   2   5  11     2249.74     2383.39     33.07 o 
   3   5  11       51.98       27.25      5.97 o 
   4   5  11        8.32       14.55      7.40 o 
   5   5  11       41.76       42.36     11.50 o 
   6   5  11      895.07      955.94     31.85 o 
   7   5  11      327.76      363.20     22.42 o 
   8   5  11      149.86      199.95     42.58 o 
  -8   6  11        0.34      -12.16     14.80 o 
  -7   6  11        9.53       16.70     14.38 o 
  -6   6  11      397.71      383.10     20.44 o 
  -5   6  11        0.78        1.66      8.77 o 
  -4   6  11      480.93      538.34     21.04 o 
  -3   6  11      325.10      323.59     15.89 o 
  -2   6  11      846.28     1036.81     22.97 o 
  -1   6  11       12.33       11.19      5.23 o 
   0   6  11     1998.30     2128.42     29.25 o 
   1   6  11        7.07       -0.53      4.02 o 
   2   6  11      776.89      848.81     19.68 o 
   3   6  11       24.14       32.30      8.83 o 
   4   6  11       41.11       44.92     10.78 o 
   5   6  11      150.30      165.81     15.35 o 
   6   6  11      432.96      428.77     28.19 o 
   7   6  11       15.29       23.18     12.83 o 
  -8   7  11      153.41      130.11     22.09 o 
  -7   7  11        2.91        9.30     14.22 o 
  -6   7  11      973.04     1133.19     52.04 o 
  -5   7  11       14.68       28.52     10.01 o 
  -4   7  11      899.32      942.27     27.82 o 
  -3   7  11      500.88      472.80     16.63 o 
  -2   7  11       67.23       59.53      9.71 o 
  -1   7  11       39.00       50.56      9.40 o 
   0   7  11     1378.95     1467.98     29.03 o 
   1   7  11        2.99        5.70      4.63 o 
   2   7  11     2353.64     2361.64     40.05 o 
   3   7  11       21.05        9.87      7.03 o 
   4   7  11      144.53      168.30     13.63 o 
   5   7  11      115.21       83.83     13.49 o 
   6   7  11      370.99      406.21     35.22 o 
   7   7  11      101.27      104.61     16.03 o 
  -8   8  11        1.49      -14.76     14.76 o 
  -7   8  11      120.84      153.75     24.28 o 
  -6   8  11       96.55       94.42     14.36 o 
  -5   8  11      117.72      133.61     12.05 o 
  -4   8  11      281.13      322.05     17.34 o 
  -3   8  11     1065.58     1031.65     54.06 o 
  -2   8  11      799.21      928.62     22.10 o 
  -1   8  11      331.96      310.41     12.70 o 
   0   8  11     2692.90     2560.28     45.45 o 
   1   8  11      303.49      323.94     14.28 o 
   2   8  11      350.07      329.60     38.64 o 
   3   8  11      320.69      279.79     15.61 o 
   4   8  11        0.28       -1.96      7.31 o 
   5   8  11        2.26       -4.65      9.19 o 
   6   8  11      574.80      553.40     30.40 o 
   7   8  11       24.79       18.69     13.37 o 
  -7   9  11       19.88       24.32     12.84 o 
  -6   9  11      674.35      584.27     33.23 o 
  -5   9  11       12.24        0.37      9.45 o 
  -4   9  11      923.66      938.87     22.50 o 
  -3   9  11      148.34      163.33     11.37 o 
  -2   9  11      593.86      592.19     20.37 o 
  -1   9  11      153.71      163.85     17.58 o 
   0   9  11      411.89      424.39     14.59 o 
   1   9  11      877.21      829.52     20.03 o 
   2   9  11     1637.07     1696.81     46.93 o 
   3   9  11      126.01      123.72     12.64 o 
   4   9  11      817.87      830.24     24.02 o 
   5   9  11        0.51        5.92      8.55 o 
   6   9  11      739.23      797.94     31.62 o 
   7   9  11       64.87       39.66     14.84 o 
  -7  10  11      261.21      276.46     26.80 o 
  -6  10  11       11.77       11.64     13.70 o 
  -5  10  11      455.26      507.52     53.31 o 
  -4  10  11      235.26      212.32     12.31 o 
  -3  10  11      836.19      833.88     22.95 o 
  -2  10  11        6.80        2.63      6.40 o 
  -1  10  11      385.80      341.47     16.57 o 
   0  10  11      810.94      798.62     20.10 o 
   1  10  11     1884.59     1731.54     50.80 o 
   2  10  11      293.40      241.34     18.58 o 
   3  10  11     1099.73     1030.37     29.79 o 
   4  10  11        5.72        2.00      9.08 o 
   5  10  11      132.02      128.46     13.21 o 
   6  10  11      333.92      380.00     23.53 o 
   7  10  11       94.82       59.85     16.25 o 
  -7  11  11       37.26       51.94     18.11 o 
  -6  11  11      119.28       85.34     18.99 o 
  -5  11  11        1.76       -2.14     12.18 o 
  -4  11  11      161.95      107.74     18.05 o 
  -3  11  11      174.88      214.98     17.15 o 
  -2  11  11       88.38       67.83      9.07 o 
   0  11  11      161.01      168.62     10.87 o 
   1  11  11      240.07      222.64     19.69 o 
   2  11  11      252.13      264.10     16.22 o 
   3  11  11     1503.43     1675.96     39.57 o 
   4  11  11      246.46      212.53     16.76 o 
   5  11  11       33.71       19.51     11.84 o 
   6  11  11      127.83      107.53     16.96 o 
  -7  12  11      184.72      154.55     23.32 o 
  -6  12  11        6.21       -3.46     13.81 o 
  -5  12  11      787.69      890.22     40.91 o 
  -4  12  11      454.07      412.89     21.48 o 
  -3  12  11       35.83       32.88      7.85 o 
  -2  12  11      147.97      179.92     12.15 o 
  -1  12  11        5.98        0.67      6.83 o 
   0  12  11       32.97       27.11      9.20 o 
   1  12  11      203.28      180.81     18.74 o 
   2  12  11        7.66       -2.23     12.26 o 
   3  12  11     1040.90     1065.65     39.07 o 
   4  12  11       92.85      127.45     15.12 o 
   5  12  11      798.50      774.92     45.85 o 
   6  12  11       51.64       29.83     18.11 o 
  -6  13  11       14.77        8.92     15.38 o 
  -5  13  11       69.30       66.33     14.08 o 
  -4  13  11        8.46       -0.41      9.86 o 
  -3  13  11     1626.32     1811.68     36.49 o 
  -2  13  11      139.66      160.62     12.21 o 
  -1  13  11      484.21      448.99     20.41 o 
   0  13  11       52.26       58.22     16.11 o 
   1  13  11      585.60      689.85     32.30 o 
   2  13  11      175.64      118.35     18.66 o 
   3  13  11        7.54       24.69     14.48 o 
   4  13  11      246.61      248.51     24.19 o 
   5  13  11       60.40       42.42     14.26 o 
   6  13  11        0.40        3.41     25.85 o 
  -6  14  11        1.95      -11.23     15.57 o 
  -5  14  11      297.27      303.52     24.20 o 
  -4  14  11        8.36        2.83     11.20 o 
  -3  14  11      142.55      182.91     16.64 o 
  -2  14  11       62.00       40.47      9.34 o 
  -1  14  11       30.52       11.17      9.66 o 
   0  14  11        3.96        2.66     12.92 o 
   1  14  11      495.90      489.30     39.52 o 
   2  14  11       10.53       -0.61     13.66 o 
   3  14  11      169.71      137.09     26.50 o 
   4  14  11        7.81       18.27     15.51 o 
   5  14  11      351.43      344.80     23.15 o 
  -5  15  11       84.84       71.47     15.04 o 
  -4  15  11       21.92        4.76     11.64 o 
  -3  15  11      343.46      314.86     20.55 o 
  -2  15  11        0.49       -7.40      7.93 o 
  -1  15  11      641.94      587.59     24.93 o 
   0  15  11       63.98       43.10     19.32 o 
   1  15  11      565.43      645.35     33.59 o 
   2  15  11        9.35        7.92     19.99 o 
   3  15  11        1.64       15.54     18.93 o 
   4  15  11      218.62      240.32     28.78 o 
   5  15  11       94.61       96.14     21.30 o 
  -5  16  11       72.06       46.45     14.64 o 
  -4  16  11      154.44      137.47     16.66 o 
  -3  16  11       27.99       20.70     12.14 o 
  -2  16  11      321.09      269.32     22.93 o 
  -1  16  11       11.26       22.64     11.16 o 
   0  16  11      421.05      366.41     27.81 o 
   1  16  11      411.97      465.48     30.30 o 
   2  16  11        6.94       10.17     15.55 o 
   3  16  11       58.28       32.36     18.33 o 
   4  16  11        1.73       15.08     17.61 o 
  -4  17  11       69.74       42.99     14.13 o 
  -3  17  11      469.30      492.63     25.37 o 
  -2  17  11      100.40      148.32     19.91 o 
  -1  17  11       47.37       27.30     11.86 o 
   0  17  11      120.29      113.06     20.11 o 
   1  17  11      291.00      299.87     27.34 o 
   2  17  11      275.86      322.15     28.98 o 
   3  17  11       48.63       59.14     19.78 o 
  -3  18  11        0.20       25.02     15.23 o 
  -2  18  11      211.71      201.61     35.71 o 
  -1  18  11        0.52        5.75     18.26 o 
   0  18  11      289.37      296.90     26.84 o 
   1  18  11       59.27       52.31     19.07 o 
   2  18  11       81.70       61.83     19.69 o 
  -2  19  11        3.31      -13.70     14.31 o 
  -1  19  11        1.73        0.84     18.76 o 
   0  19  11       51.91       13.84     23.57 o 
   1  19  11        6.28       -0.62     17.27 o 
  -8   0  12     1020.93     1049.65     59.78 o 
  -6   0  12      517.89      555.13     40.99 o 
  -4   0  12      320.07      312.16     28.32 o 
  -2   0  12     1568.48     1613.69     59.27 o 
   0   0  12     2598.93     2575.86     79.22 o 
   2   0  12     1701.45     1660.72     42.27 o 
   4   0  12     9901.38    10417.06    285.40 o 
   6   0  12      445.73      411.23     39.98 o 
   8   0  12       15.10        7.03     21.88 o 
  -8   1  12        9.83       13.60     15.12 o 
  -7   1  12       55.55       59.77     15.72 o 
  -6   1  12      223.94      261.74     21.88 o 
  -5   1  12      132.46      156.58     17.52 o 
  -4   1  12      558.84      665.82     66.58 o 
  -3   1  12      301.80      288.97     27.59 o 
  -2   1  12     1377.66     1474.17     39.89 o 
  -1   1  12      871.89      848.58     28.61 o 
   0   1  12     2697.36     2752.01     47.27 o 
   1   1  12      175.35      204.99      9.11 o 
   2   1  12       43.93       47.61      8.90 o 
   3   1  12     1681.68     1639.00     30.33 o 
   4   1  12      225.36      276.58     13.76 o 
   5   1  12      209.83      191.27     15.53 o 
   6   1  12       95.47       77.33     16.71 o 
   7   1  12        7.56        3.96     13.96 o 
   8   1  12      464.87      390.43     30.78 o 
  -8   2  12      265.51      241.60     20.98 o 
  -7   2  12       86.63       94.30     17.57 o 
  -6   2  12      769.86      943.52     49.10 o 
  -5   2  12       38.75       24.91     11.71 o 
  -4   2  12      779.36      804.23     31.28 o 
  -3   2  12       48.71       42.61     11.72 o 
  -2   2  12      293.69      272.93     31.08 o 
  -1   2  12      267.10      257.35     16.63 o 
   0   2  12     1303.03     1295.93     24.76 o 
   1   2  12       76.94       62.09      7.25 o 
   2   2  12     3122.95     3187.43     40.66 o 
   3   2  12      210.79      192.86     12.70 o 
   4   2  12     2482.48     2524.82     41.65 o 
   5   2  12      214.37      222.26     29.29 o 
   6   2  12      195.50      225.04     17.40 o 
   7   2  12      329.80      304.49     26.62 o 
   8   2  12        2.31      -12.13     15.40 o 
  -8   3  12       60.59       62.47     17.91 o 
  -7   3  12      180.23      195.54     17.35 o 
  -6   3  12      172.55      180.54     19.29 o 
  -5   3  12      181.86      142.81     29.81 o 
  -4   3  12     1152.50     1128.16     95.21 o 
  -3   3  12      488.59      470.98     23.40 o 
  -2   3  12      869.22      869.32     29.75 o 
  -1   3  12      850.82      747.57     28.91 o 
   0   3  12     1052.92      974.82     24.75 o 
   1   3  12       70.52       74.18      7.38 o 
   2   3  12        0.25       -1.86      6.39 o 
   3   3  12      563.80      569.49     15.10 o 
   4   3  12      585.73      583.09     22.56 o 
   5   3  12      163.24      134.65     14.11 o 
   6   3  12      318.58      320.06     19.70 o 
   7   3  12       39.60       29.41     16.59 o 
   8   3  12      219.38      171.92     24.45 o 
  -8   4  12      457.78      486.55     43.84 o 
  -7   4  12       25.87       62.34     13.24 o 
  -6   4  12       76.67      116.23     14.40 o 
  -5   4  12      581.38      620.95     32.09 o 
  -4   4  12      180.64      203.81     17.89 o 
  -3   4  12     1437.46     1632.19     44.49 o 
  -2   4  12       31.23       37.30      9.84 o 
  -1   4  12     4170.84     4391.63     68.18 o 
   0   4  12      647.39      597.66     16.43 o 
   1   4  12      457.10      411.67     20.04 o 
   2   4  12     3458.09     3219.23     41.40 o 
   3   4  12      494.55      457.11     13.74 o 
   4   4  12       44.10       70.98     12.87 o 
   5   4  12      254.88      261.43     17.71 o 
   6   4  12       72.89       77.51     13.68 o 
   7   4  12      638.64      617.00     28.51 o 
  -8   5  12        0.14      -13.57     13.94 o 
  -7   5  12      285.34      267.35     40.32 o 
  -6   5  12        4.15        9.77     15.28 o 
  -5   5  12      879.03      859.12     33.08 o 
  -4   5  12      121.42      103.99     15.27 o 
  -3   5  12       20.35        7.58      9.15 o 
  -2   5  12     1584.74     1568.60     34.71 o 
  -1   5  12      697.53      708.15     25.55 o 
   0   5  12      317.31      269.06     15.80 o 
   1   5  12     4438.62     4524.24     85.34 o 
   2   5  12       53.91       64.83      7.00 o 
   3   5  12      120.64      166.72     11.16 o 
   4   5  12       18.62       26.74     10.02 o 
   5   5  12      249.38      249.31     17.67 o 
   6   5  12      272.86      282.97     19.95 o 
   7   5  12      141.60      100.51     16.43 o 
  -8   6  12      115.09      103.12     21.34 o 
  -7   6  12      147.39      217.01     23.57 o 
  -6   6  12       73.40       61.96     13.07 o 
  -5   6  12      115.24      109.61     13.59 o 
  -4   6  12       21.48       26.92      9.69 o 
  -3   6  12     1067.47      998.85     27.83 o 
  -2   6  12       67.85       42.19      7.29 o 
  -1   6  12     1851.86     2033.38     37.39 o 
   0   6  12        6.29       -1.30      5.02 o 
   1   6  12     1077.86     1050.04     22.45 o 
   2   6  12       31.18       29.37      6.88 o 
   3   6  12      138.11      129.91     10.59 o 
   4   6  12        0.43       -6.85      6.85 o 
   5   6  12       24.89       25.90     11.44 o 
   6   6  12       11.90       11.53     11.48 o 
   7   6  12      681.59      724.06     46.53 o 
  -8   7  12      132.88      144.79     23.71 o 
  -7   7  12      641.15      692.67     42.17 o 
  -6   7  12      229.09      254.38     18.73 o 
  -5   7  12      454.55      417.83     20.76 o 
  -4   7  12      244.23      282.91     23.39 o 
  -3   7  12       41.07       38.58      8.64 o 
  -2   7  12       12.08       19.00      6.70 o 
  -1   7  12      117.71      151.22     14.33 o 
   0   7  12        5.88       -4.51      4.69 o 
   1   7  12     4407.42     4527.24     61.46 o 
   2   7  12      126.59      134.29     11.61 o 
   3   7  12      525.57      534.56     18.38 o 
   4   7  12       23.85        8.52      7.87 o 
   5   7  12      765.95      812.61     29.59 o 
   6   7  12      117.54      128.35     16.68 o 
   7   7  12       28.17       22.12     12.89 o 
  -7   8  12       43.80       29.77     27.28 o 
  -6   8  12        5.13        1.87     13.66 o 
  -5   8  12      131.25      131.99     14.39 o 
  -4   8  12       69.79       64.43     14.00 o 
  -3   8  12     1545.77     1447.92     30.49 o 
  -2   8  12       51.68       64.63      8.60 o 
  -1   8  12      514.46      468.83     24.14 o 
   0   8  12     1734.99     1651.82     49.90 o 
   1   8  12      384.00      381.27     14.43 o 
   2   8  12        7.42       -4.68      7.15 o 
   3   8  12       10.73       20.87      9.04 o 
   4   8  12        1.55        3.09      7.64 o 
   5   8  12      165.85      183.30     17.01 o 
   6   8  12       92.32       76.57     14.98 o 
   7   8  12      456.29      415.41     25.61 o 
  -7   9  12      400.24      394.27     31.03 o 
  -6   9  12       11.61        2.16     13.07 o 
  -5   9  12      232.05      216.94     16.85 o 
  -4   9  12      104.44      105.21     12.86 o 
  -3   9  12       83.13       61.07      9.05 o 
  -2   9  12       49.18       60.93      8.74 o 
  -1   9  12        2.70        5.70      6.34 o 
   0   9  12       32.59       42.17      7.39 o 
   1   9  12      307.96      303.18     16.06 o 
   2   9  12     1006.00     1147.77     38.59 o 
   3   9  12      519.89      485.86     21.08 o 
   4   9  12        0.09        0.96      7.75 o 
   5   9  12     1356.75     1365.10     51.20 o 
   6   9  12       35.63       35.95     13.78 o 
   7   9  12        7.29        7.35     13.63 o 
  -7  10  12        9.05       -0.43     17.00 o 
  -6  10  12      301.53      342.14     27.77 o 
  -5  10  12      147.34      154.62     19.40 o 
  -4  10  12      420.24      458.93     18.72 o 
  -3  10  12      797.66      689.31     21.70 o 
  -2  10  12       14.94        2.96      6.79 o 
  -1  10  12        6.90        9.26      9.52 o 
   0  10  12     1734.44     1885.29     33.74 o 
   1  10  12      319.38      251.04     20.00 o 
   2  10  12     1323.58     1249.88     47.84 o 
   3  10  12      271.99      250.91     16.75 o 
   4  10  12      184.76      163.99     19.73 o 
   5  10  12       59.12       75.23     18.70 o 
   6  10  12      175.15      196.49     19.29 o 
  -7  11  12       99.72      105.79     19.93 o 
  -6  11  12       77.75       84.22     15.60 o 
  -5  11  12        3.34        1.56     10.32 o 
  -4  11  12      383.56      383.95     17.65 o 
  -3  11  12      405.04      423.42     17.55 o 
  -2  11  12       16.41        1.66      7.25 o 
  -1  11  12      509.35      551.03     18.33 o 
   0  11  12      110.63       83.66      9.38 o 
   1  11  12      496.23      449.31     25.98 o 
   2  11  12      484.10      557.01     29.13 o 
   3  11  12      378.93      360.04     24.14 o 
   4  11  12        0.16        7.63     10.41 o 
   5  11  12      353.33      361.48     21.92 o 
   6  11  12      372.71      351.56     23.74 o 
  -6  12  12      362.03      311.90     24.77 o 
  -5  12  12       62.50       62.11     13.68 o 
  -4  12  12        7.37       -2.83      9.50 o 
  -3  12  12      437.82      364.26     24.21 o 
  -2  12  12       39.72       40.27      8.76 o 
  -1  12  12      735.48      810.65     22.58 o 
   0  12  12        4.01       -0.14     10.81 o 
   1  12  12      128.54      127.91     24.29 o 
   2  12  12     1605.59     1701.41     51.55 o 
   3  12  12      243.50      292.64     24.34 o 
   4  12  12      444.25      443.84     27.34 o 
   5  12  12        3.50       11.33     12.36 o 
   6  12  12      164.89      146.21     23.74 o 
  -6  13  12       49.94       49.31     15.16 o 
  -5  13  12       39.66       30.64     13.15 o 
  -4  13  12      498.50      502.02     27.49 o 
  -3  13  12        0.02        6.64      8.46 o 
  -2  13  12     1184.01     1255.55     29.32 o 
  -1  13  12       17.97       50.07     11.21 o 
   0  13  12     1121.42     1197.42     53.92 o 
   1  13  12       10.52       15.37     12.95 o 
   2  13  12        8.50        8.04     13.70 o 
   3  13  12        6.43       36.80     15.45 o 
   4  13  12      344.33      341.89     34.37 o 
   5  13  12        6.98       11.93     12.59 o 
  -6  14  12       58.31       12.61     15.61 o 
  -5  14  12       19.57       26.49     12.90 o 
  -4  14  12       62.20       73.11     11.65 o 
  -3  14  12       23.83       21.88     11.02 o 
  -2  14  12      351.27      354.16     28.87 o 
  -1  14  12        2.81        3.39      9.38 o 
   0  14  12      336.97      318.92     52.69 o 
   1  14  12      186.77      181.25     21.38 o 
   2  14  12      139.22      110.62     34.51 o 
   3  14  12        0.67        2.19     13.57 o 
   4  14  12      293.93      305.57     27.12 o 
   5  14  12        7.57       13.59     13.03 o 
  -5  15  12       35.48       53.72     14.78 o 
  -4  15  12      376.57      357.93     19.32 o 
  -3  15  12        0.09       -3.60     10.59 o 
  -2  15  12      657.76      635.50     25.75 o 
  -1  15  12       23.87        9.09     10.28 o 
   0  15  12      441.31      438.69     28.86 o 
   1  15  12       20.13        3.99     14.04 o 
   2  15  12       13.11       24.03     15.90 o 
   3  15  12        5.09      -14.57     14.57 o 
   4  15  12       47.16       57.31     19.84 o 
  -4  16  12       78.67       92.10     15.93 o 
  -3  16  12      239.04      171.48     17.21 o 
  -2  16  12       55.39       62.26     16.96 o 
  -1  16  12      207.70      190.97     21.98 o 
   0  16  12      231.84      214.37     33.11 o 
   1  16  12      102.36      105.40     22.08 o 
   2  16  12      152.79      140.55     42.32 o 
   3  16  12        9.78       11.23     16.97 o 
   4  16  12      100.87       75.18     26.69 o 
  -4  17  12       42.28       38.31     12.42 o 
  -3  17  12       60.26       47.90     13.26 o 
  -2  17  12      278.16      310.78     26.17 o 
  -1  17  12       47.57       39.62     16.44 o 
   0  17  12      156.90       82.47     19.40 o 
   1  17  12       94.15       86.21     35.40 o 
   2  17  12        0.05       11.86     16.68 o 
   3  17  12       53.92       28.48     18.81 o 
  -2  18  12       23.57       11.02     15.02 o 
  -1  18  12      295.60      341.37     42.10 o 
   0  18  12       17.40       10.78     15.15 o 
   1  18  12      321.89      369.65     37.53 o 
   2  18  12       11.68       13.05     17.65 o 
  -7   0  13      515.54      452.27     40.38 o 
  -3   0  13      298.80      287.80     27.59 o 
  -1   0  13     1611.23     1609.56     60.22 o 
   1   0  13     1890.10     1869.54     46.44 o 
   3   0  13      674.91      757.07     44.27 o 
   5   0  13      319.37      294.14     32.22 o 
   7   0  13       58.13       72.92     27.80 o 
  -8   1  13       48.56       48.42     18.18 o 
  -7   1  13      360.25      378.85     27.15 o 
  -6   1  13        1.55        6.95     11.51 o 
  -5   1  13      447.45      490.50     29.21 o 
  -4   1  13        0.88        1.20     20.07 o 
  -3   1  13      794.77      952.51     33.71 o 
  -2   1  13       44.19       49.82     12.81 o 
  -1   1  13      355.04      313.28     42.05 o 
   0   1  13      589.81      646.14     42.91 o 
   1   1  13      262.85      214.15     11.25 o 
   2   1  13      633.74      607.39     15.51 o 
   3   1  13        0.75       -5.96      5.96 o 
   4   1  13      152.70      148.37     18.68 o 
   5   1  13      595.09      659.89     38.29 o 
   6   1  13        3.60        3.70     13.86 o 
   7   1  13      889.07      910.33     79.43 o 
  -8   2  13        0.57       10.48     11.85 o 
  -7   2  13      109.76       79.61     17.72 o 
  -6   2  13        0.75        2.24     12.96 o 
  -5   2  13      289.10      241.74     20.96 o 
  -4   2  13       16.60       17.45     11.93 o 
  -3   2  13       52.75       50.84     12.01 o 
  -2   2  13     1161.36     1277.16     60.62 o 
  -1   2  13     1749.39     1604.57     48.66 o 
   0   2  13       19.75       31.65      7.63 o 
   1   2  13     3130.42     3220.77     59.80 o 
   2   2  13      202.23      217.56      9.91 o 
   3   2  13     2251.44     2373.74     46.99 o 
   4   2  13       83.37       91.03     10.06 o 
   5   2  13       39.00       43.93     14.58 o 
   6   2  13      683.22      628.63     26.41 o 
   7   2  13       12.57       17.08     14.68 o 
  -8   3  13      263.55      270.84     25.22 o 
  -7   3  13      280.80      317.93     25.28 o 
  -6   3  13      238.23      272.76     22.74 o 
  -5   3  13      447.54      514.77     27.83 o 
  -4   3  13      118.21      142.40     17.05 o 
  -3   3  13      674.11      791.65     40.53 o 
  -2   3  13      442.13      458.16     23.29 o 
  -1   3  13        5.62       -0.51      8.41 o 
   0   3  13      146.27      130.07     10.66 o 
   1   3  13      342.50      281.10     12.36 o 
   2   3  13     1667.08     1581.20     48.94 o 
   3   3  13       36.68       30.83      7.68 o 
   4   3  13      462.02      479.02     21.63 o 
   5   3  13      311.78      350.05     19.86 o 
   6   3  13      200.30      214.15     30.50 o 
   7   3  13      201.60      154.92     31.78 o 
  -8   4  13       13.60       26.21     17.15 o 
  -7   4  13       26.67       18.26     11.91 o 
  -6   4  13      248.81      234.40     21.83 o 
  -5   4  13      821.66      970.50     37.61 o 
  -4   4  13      344.97      342.23     22.46 o 
  -3   4  13        0.13        9.33      9.63 o 
  -2   4  13      490.83      458.75     23.24 o 
  -1   4  13     2036.88     1916.72     44.12 o 
   0   4  13     1565.16     1552.57     28.63 o 
   1   4  13     1369.85     1228.55     25.93 o 
   2   4  13      861.83      788.90     29.97 o 
   3   4  13      190.54      190.79     10.11 o 
   4   4  13        2.70        2.74      9.42 o 
   5   4  13       14.78       -1.42     10.06 o 
   6   4  13     1219.30     1288.36     45.41 o 
   7   4  13        0.99       17.37     14.88 o 
  -8   5  13       84.52       89.92     21.00 o 
  -7   5  13        9.40       -0.30     11.68 o 
  -6   5  13      252.13      292.94     19.64 o 
  -5   5  13      396.60      422.23     21.37 o 
  -4   5  13       33.64       23.31     11.73 o 
  -3   5  13        8.88       20.23     10.48 o 
  -2   5  13      176.22      205.61     17.17 o 
  -1   5  13      102.78       99.85     10.52 o 
   0   5  13     2520.78     2562.73     39.83 o 
   1   5  13      155.39      175.56     16.00 o 
   2   5  13     1423.80     1535.44     26.34 o 
   3   5  13       55.80       45.96     17.39 o 
   4   5  13        2.65       -1.01      8.92 o 
   5   5  13      661.45      676.72     32.47 o 
   6   5  13      257.51      242.80     19.75 o 
   7   5  13       17.65        6.69     12.99 o 
  -8   6  13       62.29       54.90     19.40 o 
  -7   6  13      133.42      175.73     22.83 o 
  -6   6  13      248.94      284.75     22.08 o 
  -5   6  13       85.09       50.17     11.45 o 
  -4   6  13      748.40      739.33     25.74 o 
  -3   6  13        0.02       -0.13      7.91 o 
  -2   6  13      893.75      917.81     22.94 o 
  -1   6  13      104.38      115.73     12.90 o 
   0   6  13     2581.17     2596.64     35.49 o 
   1   6  13      179.33      163.37     13.06 o 
   2   6  13      277.68      272.65     12.75 o 
   3   6  13       32.00       40.56      8.62 o 
   4   6  13      323.34      321.08     18.74 o 
   5   6  13        0.54        6.07     10.30 o 
   6   6  13     1023.45      992.89     34.39 o 
   7   6  13       15.26       31.99     14.08 o 
  -7   7  13        6.57       23.41     15.86 o 
  -6   7  13      599.21      621.01     27.01 o 
  -5   7  13       20.45       15.52     10.60 o 
  -4   7  13      642.20      617.82     24.35 o 
  -3   7  13      295.44      279.99     25.24 o 
  -2   7  13     1731.64     1717.68     32.94 o 
  -1   7  13      898.26      958.70     23.15 o 
   0   7  13     2488.55     2760.93     67.49 o 
   1   7  13        9.75        7.28      7.81 o 
   2   7  13      789.44      779.20     31.09 o 
   3   7  13       35.63       31.02      8.65 o 
   4   7  13      190.33      183.19     18.34 o 
   5   7  13        1.11       -1.85     10.63 o 
   6   7  13      309.01      324.42     22.47 o 
   7   7  13        0.09       -4.05     12.09 o 
  -7   8  13      169.52      150.37     23.16 o 
  -6   8  13      240.52      221.60     23.48 o 
  -5   8  13       75.71       81.13     13.24 o 
  -4   8  13     1440.43     1484.95     37.73 o 
  -3   8  13        1.96        2.95      6.86 o 
  -2   8  13       60.54       53.77      8.94 o 
  -1   8  13     1448.00     1351.89     28.05 o 
   0   8  13     2295.18     2275.24     62.45 o 
   1   8  13      570.23      574.00     17.80 o 
   2   8  13       77.55       64.03     13.99 o 
   3   8  13       51.76       60.84     13.22 o 
   4   8  13      265.29      279.06     15.51 o 
   5   8  13      262.10      291.67     19.96 o 
   6   8  13      343.49      343.77     22.96 o 
   7   8  13        3.47      -13.15     13.15 o 
  -7   9  13        6.35        6.84     16.19 o 
  -6   9  13      207.25      267.46     65.22 o 
  -5   9  13       80.18       72.66     13.42 o 
  -4   9  13       13.92       22.79     10.01 o 
  -3   9  13      118.61      130.46     16.78 o 
  -2   9  13      253.60      258.23     13.79 o 
  -1   9  13      328.00      320.05     14.31 o 
   0   9  13     1219.76     1238.70     40.18 o 
   1   9  13     1418.21     1615.96     47.09 o 
   2   9  13       81.10       82.60     18.03 o 
   3   9  13        0.49       -8.23      8.23 o 
   4   9  13      569.74      571.85     35.27 o 
   5   9  13       15.23       15.78     12.10 o 
   6   9  13      100.83      102.53     16.60 o 
  -7  10  13      186.91      160.00     25.57 o 
  -6  10  13      240.54      250.70     29.57 o 
  -5  10  13      217.17      231.83     53.10 o 
  -4  10  13      868.49      885.65     30.60 o 
  -3  10  13      202.39      172.93     12.78 o 
  -2  10  13       12.88       11.06     10.96 o 
  -1  10  13      226.28      334.91     19.14 o 
   0  10  13      637.60      649.01     25.27 o 
   1  10  13      457.65      483.23     26.49 o 
   2  10  13      445.47      425.17     25.43 o 
   3  10  13      691.45      718.17     26.46 o 
   4  10  13      138.86      131.61     14.94 o 
   5  10  13      600.36      658.13     35.61 o 
   6  10  13      409.26      421.01     28.40 o 
  -6  11  13       43.66       57.50     18.22 o 
  -5  11  13      501.03      476.94     29.81 o 
  -4  11  13        0.01       -4.72      8.06 o 
  -3  11  13      493.05      439.38     18.02 o 
  -2  11  13      173.38      182.47     12.72 o 
  -1  11  13      209.40      238.93     20.46 o 
   0  11  13      959.06      986.96     38.81 o 
   1  11  13        0.59        0.09     11.60 o 
   2  11  13      314.26      344.85     24.04 o 
   3  11  13        6.20        4.26      9.73 o 
   4  11  13       94.42       90.20     13.94 o 
   5  11  13      222.71      240.28     24.96 o 
   6  11  13        4.28      -14.06     15.08 o 
  -6  12  13        0.14       18.92     15.98 o 
  -5  12  13      130.15       99.23     19.31 o 
  -4  12  13      423.89      425.52     32.92 o 
  -3  12  13        3.51       -0.20      7.90 o 
  -2  12  13       41.82       37.25      9.24 o 
  -1  12  13        3.50        5.64      7.40 o 
   0  12  13       21.06       17.29     12.36 o 
   1  12  13     1032.70     1122.14     42.03 o 
   2  12  13       68.51       78.63     17.64 o 
   3  12  13      281.39      306.68     25.09 o 
   4  12  13        0.23       12.45     11.81 o 
   5  12  13      553.26      632.95     29.62 o 
  -6  13  13        0.01      -12.03     15.52 o 
  -5  13  13      189.34      126.77     23.51 o 
  -4  13  13       14.48       18.80     12.93 o 
  -3  13  13      377.88      384.90     17.90 o 
  -2  13  13        3.10        6.38      8.26 o 
  -1  13  13      951.34     1025.96     31.26 o 
   0  13  13       24.21       40.28     14.52 o 
   1  13  13       88.60       80.93     25.99 o 
   2  13  13      227.84      278.08     24.44 o 
   3  13  13        0.44       -6.73     13.68 o 
   4  13  13       49.19       27.68     16.66 o 
   5  13  13      407.18      436.06     41.19 o 
  -5  14  13      154.42      118.12     20.74 o 
  -4  14  13       21.53       13.20     11.08 o 
  -3  14  13       57.12       32.11     11.74 o 
  -2  14  13       61.71       65.73     10.90 o 
  -1  14  13      403.56      403.95     34.92 o 
   0  14  13       82.64       58.94     22.83 o 
   1  14  13      644.41      654.62     34.10 o 
   2  14  13       17.62        8.30     19.09 o 
   3  14  13      304.63      363.06     28.83 o 
   4  14  13        0.63        2.93     16.62 o 
   5  14  13      186.28      227.41     26.75 o 
  -5  15  13      241.80      201.51     20.69 o 
  -4  15  13        6.86        0.11     10.79 o 
  -3  15  13      768.88      836.71     31.02 o 
  -2  15  13       62.47       45.81     12.45 o 
  -1  15  13      174.71      153.74     20.60 o 
   0  15  13        0.89       10.10     13.66 o 
   1  15  13      178.02      176.62     23.23 o 
   2  15  13        6.30       -0.17     15.26 o 
   3  15  13        6.80        4.27     16.09 o 
   4  15  13       67.51       58.68     27.42 o 
  -4  16  13      253.35      253.55     20.73 o 
  -3  16  13       24.05       19.87     11.71 o 
  -2  16  13      247.95      249.68     23.47 o 
  -1  16  13       49.69       24.84     15.31 o 
   0  16  13      463.75      527.77     52.41 o 
   1  16  13      387.56      337.68     37.94 o 
   2  16  13       13.33       21.11     17.43 o 
   3  16  13      211.87      193.20     24.99 o 
  -3  17  13      171.27      154.12     21.65 o 
  -2  17  13        0.05        0.42     13.44 o 
  -1  17  13       52.67       30.47     16.88 o 
   0  17  13      124.82      134.75     21.67 o 
   1  17  13        9.16       14.53     17.96 o 
   2  17  13      212.22      211.02     25.51 o 
  -1  18  13      152.29      154.17     33.11 o 
   0  18  13      104.97       76.01     20.33 o 
   1  18  13       56.09       36.95     19.21 o 
  -6   0  14      114.08       78.34     23.12 o 
  -4   0  14      226.20      268.62     30.49 o 
  -2   0  14     3686.12     3548.32    106.31 o 
   0   0  14     1498.47     1489.93     58.54 o 
   2   0  14      239.79      215.54     17.61 o 
   4   0  14      177.25      160.55     17.38 o 
   6   0  14      128.10      124.07     29.37 o 
  -8   1  14      278.61      291.56     26.05 o 
  -7   1  14       66.79       67.93     17.58 o 
  -6   1  14      116.26       33.86     31.41 o 
  -5   1  14        2.08       12.60     13.07 o 
  -4   1  14      982.18     1260.86     59.79 o 
  -3   1  14      251.27      277.14     33.29 o 
  -2   1  14      771.65      834.86     31.68 o 
  -1   1  14        1.05       -7.62      7.62 o 
   0   1  14     1322.38     1272.87     37.87 o 
   1   1  14       33.78       21.83      6.92 o 
   2   1  14       23.26       35.44      7.83 o 
   3   1  14       54.33       40.06      8.42 o 
   4   1  14      886.53      852.98     28.13 o 
   5   1  14       41.04       15.15     11.02 o 
   6   1  14     1349.47     1499.95     52.07 o 
   7   1  14        0.04       -1.25     14.88 o 
  -8   2  14      392.04      370.62     39.12 o 
  -7   2  14        7.28       -6.28     14.49 o 
  -6   2  14      277.50      276.22     23.57 o 
  -5   2  14      199.73      239.51     21.64 o 
  -4   2  14       16.33        3.81     11.47 o 
  -3   2  14      620.96      722.64     30.28 o 
  -2   2  14      506.78      510.22     25.14 o 
  -1   2  14      118.23      109.55     13.79 o 
   0   2  14      853.58      880.77     58.36 o 
   1   2  14      234.15      259.91     12.41 o 
   2   2  14      342.11      358.26     12.86 o 
   3   2  14      133.72      111.18     20.78 o 
   4   2  14     3605.99     3566.69     54.78 o 
   5   2  14       77.40       95.38     13.63 o 
   6   2  14       97.87      119.08     20.02 o 
   7   2  14      194.61      176.95     24.06 o 
  -8   3  14       55.58       38.19     15.19 o 
  -7   3  14      132.98      164.40     21.71 o 
  -6   3  14      279.09      264.02     40.90 o 
  -5   3  14       14.63        4.64     15.97 o 
  -4   3  14      109.27      133.27     16.85 o 
  -3   3  14       54.22       89.50     14.63 o 
  -2   3  14     2221.03     2383.06    117.59 o 
  -1   3  14      547.33      639.65     31.42 o 
   0   3  14        3.55       -4.23      5.28 o 
   1   3  14     1824.45     1979.43     36.16 o 
   2   3  14      628.56      582.04     16.21 o 
   3   3  14      241.73      211.94     18.63 o 
   4   3  14      304.10      293.58     18.31 o 
   5   3  14       74.27       62.83     16.58 o 
   6   3  14      645.23      646.29     39.45 o 
   7   3  14        6.32        6.47     21.83 o 
  -8   4  14       91.58       98.20     20.20 o 
  -7   4  14        4.85       -3.23     11.47 o 
  -6   4  14      184.55      175.91     29.29 o 
  -5   4  14       81.11       71.31     15.60 o 
  -4   4  14        5.14        1.32     11.24 o 
  -3   4  14     1401.80     1386.49     42.87 o 
  -2   4  14      859.12      980.51     38.44 o 
  -1   4  14     1830.88     1784.62     60.73 o 
   0   4  14      206.28      218.56     12.17 o 
   1   4  14     1865.84     1843.31     32.95 o 
   2   4  14     1871.66     1863.85     43.51 o 
   3   4  14      187.86      197.45     18.21 o 
   4   4  14      605.84      653.21     43.36 o 
   5   4  14      700.83      764.38     29.01 o 
   6   4  14        0.12       -2.72     11.17 o 
   7   4  14      230.90      191.73     24.54 o 
  -7   5  14      337.77      378.35     23.53 o 
  -6   5  14       61.21       52.56     13.33 o 
  -5   5  14        5.29       -7.08     11.80 o 
  -4   5  14      143.86      190.75     19.44 o 
  -3   5  14     1391.92     1451.71     43.97 o 
  -2   5  14      908.91     1075.31     36.30 o 
  -1   5  14     1233.19     1180.88     44.00 o 
   0   5  14       12.31       14.76      8.12 o 
   1   5  14     2484.99     2303.51    108.55 o 
   2   5  14      138.71      145.02     10.27 o 
   3   5  14        2.78        7.19      8.45 o 
   4   5  14      117.30      132.60     15.01 o 
   5   5  14      170.93      146.32     16.38 o 
   6   5  14      132.19      109.36     23.47 o 
   7   5  14        2.00       -4.74     11.95 o 
  -7   6  14       90.84       81.89     19.23 o 
  -6   6  14      112.50      108.85     15.61 o 
  -5   6  14      584.95      544.02     32.52 o 
  -4   6  14       52.98       38.54     11.10 o 
  -3   6  14      274.08      258.06     16.17 o 
  -2   6  14       35.86       42.91     10.10 o 
  -1   6  14     3048.63     3130.78     59.69 o 
   0   6  14       84.48       67.42      7.48 o 
   1   6  14      335.98      251.36     14.24 o 
   2   6  14      208.98      158.41     10.83 o 
   3   6  14      862.90      900.16     24.65 o 
   4   6  14       36.09       43.77     11.76 o 
   5   6  14      450.42      445.68     23.78 o 
   6   6  14       16.74       30.16     13.28 o 
   7   6  14      253.47      173.76     19.87 o 
  -7   7  14      423.03      485.09     46.75 o 
  -6   7  14       14.56        7.62     11.78 o 
  -5   7  14      325.13      377.79     32.14 o 
  -4   7  14        9.60       26.64     10.43 o 
  -3   7  14     1178.17     1269.49     53.78 o 
  -2   7  14      241.86      238.80     13.57 o 
  -1   7  14       95.02       79.05      9.50 o 
   0   7  14      678.26      655.32     20.67 o 
   1   7  14     1163.10     1230.67     26.07 o 
   2   7  14      104.06      108.83     12.04 o 
   3   7  14      911.29      870.35     27.51 o 
   4   7  14       80.66       78.98     13.58 o 
   5   7  14      380.84      395.10     22.90 o 
   6   7  14        4.13        4.86     12.13 o 
  -7   8  14      140.36       79.15     20.35 o 
  -6   8  14       29.54       16.93     14.19 o 
  -5   8  14      478.37      410.01     21.94 o 
  -4   8  14       13.10       -5.41      9.27 o 
  -3   8  14       59.29       51.75      9.55 o 
  -2   8  14      167.63      140.80     11.40 o 
  -1   8  14     1785.51     1763.59     33.75 o 
   0   8  14      218.55      243.89     12.87 o 
   1   8  14        0.23        1.85      8.18 o 
   2   8  14       86.50       68.10     19.46 o 
   3   8  14      851.73      880.21     27.97 o 
   4   8  14        6.32        7.44     10.96 o 
   5   8  14      165.05      145.50     18.00 o 
   6   8  14      113.37      174.30     19.42 o 
  -7   9  14      126.28       77.65     21.16 o 
  -6   9  14       74.43      112.64     26.02 o 
  -5   9  14       24.28       45.99     14.37 o 
  -4   9  14      171.15      153.96     15.34 o 
  -3   9  14      633.06      689.53     21.88 o 
  -2   9  14      447.36      401.94     16.91 o 
  -1   9  14       29.87       27.46      8.05 o 
   0   9  14      378.53      356.67     27.00 o 
   1   9  14       33.05        8.41     14.01 o 
   2   9  14        2.07       -3.43      8.05 o 
   3   9  14      216.84      209.40     16.24 o 
   4   9  14       36.46       38.35     12.49 o 
   5   9  14      346.02      329.25     22.27 o 
   6   9  14      163.22      169.85     19.54 o 
  -6  10  14       71.12       61.91     18.23 o 
  -5  10  14      211.44      175.58     21.58 o 
  -4  10  14       20.58       21.21     10.78 o 
  -3  10  14      674.66      702.58     22.84 o 
  -2  10  14       75.32       68.12      9.98 o 
  -1  10  14      390.42      409.60     16.82 o 
   0  10  14       97.19      117.31     12.76 o 
   1  10  14       66.70       46.09     14.76 o 
   2  10  14      211.57      244.45     21.54 o 
   3  10  14      300.94      292.61     18.39 o 
   4  10  14      592.99      622.56     26.49 o 
   5  10  14       94.61       49.29     17.80 o 
   6  10  14       42.94       47.59     15.85 o 
  -6  11  14       80.93       46.41     17.67 o 
  -5  11  14        2.33       -5.54     13.93 o 
  -4  11  14      494.09      448.98     19.86 o 
  -3  11  14        1.15       -1.83      7.86 o 
  -2  11  14     1538.11     1464.03     32.28 o 
  -1  11  14       31.00       20.90      8.15 o 
   0  11  14       47.30       62.81     23.98 o 
   1  11  14      535.27      579.28     74.79 o 
   2  11  14      147.02      184.17     20.04 o 
   3  11  14      299.92      334.54     25.75 o 
   4  11  14       35.38       26.81     13.78 o 
   5  11  14       20.65       33.82     17.92 o 
  -6  12  14      149.28      138.25     23.18 o 
  -5  12  14      120.71      135.12     23.60 o 
  -4  12  14        3.43       -6.84     10.25 o 
  -3  12  14        2.75        3.09      9.08 o 
  -2  12  14      260.56      296.77     16.14 o 
  -1  12  14        9.07        6.34      7.96 o 
   0  12  14      141.29      137.37     19.15 o 
   1  12  14      107.65      120.89     19.96 o 
   2  12  14      272.81      319.66     25.56 o 
   3  12  14      126.40      145.07     23.14 o 
   4  12  14      378.26      360.48     28.28 o 
   5  12  14       88.26       56.27     19.11 o 
  -5  13  14       50.23       68.31     18.71 o 
  -4  13  14      227.24      191.84     18.23 o 
  -3  13  14       22.42       29.77      9.87 o 
  -2  13  14      275.64      244.12     15.32 o 
  -1  13  14        7.37       -2.72     13.82 o 
   0  13  14       39.04       28.28     14.51 o 
   1  13  14      128.57      160.08     20.76 o 
   2  13  14       15.38      -11.81     14.58 o 
   3  13  14       21.34       12.17     15.67 o 
   4  13  14      210.45      201.03     65.25 o 
   5  13  14       20.98       39.24     18.02 o 
  -5  14  14        1.04        4.29     14.76 o 
  -4  14  14        2.29        0.55     12.96 o 
  -3  14  14        3.65       14.40     11.08 o 
  -2  14  14       53.68       36.67     10.22 o 
  -1  14  14       95.04      141.30     30.99 o 
   0  14  14     1329.08     1413.28     49.88 o 
   1  14  14        2.65        7.00     14.33 o 
   2  14  14      141.80       94.35     22.48 o 
   3  14  14       84.15       81.25     20.30 o 
   4  14  14      284.60      260.97     28.23 o 
  -4  15  14      231.48      195.49     18.99 o 
  -3  15  14       16.97       40.74     12.57 o 
  -2  15  14      228.60      239.26     19.09 o 
  -1  15  14       38.13       42.42     17.75 o 
   0  15  14      251.49      325.94     27.81 o 
   1  15  14       45.11       43.64     17.84 o 
   2  15  14        6.41      -11.30     14.99 o 
   3  15  14      130.03      141.98     22.52 o 
  -3  16  14       59.53       73.87     14.70 o 
  -2  16  14      150.00      147.49     44.76 o 
  -1  16  14      233.16      235.69     60.03 o 
   0  16  14      469.49      482.34     32.17 o 
   2  16  14       26.50        2.55     16.66 o 
   3  16  14        0.02       19.60     17.74 o 
  -2  17  14        9.08       26.07     23.51 o 
  -1  17  14      120.16       91.15     20.99 o 
   0  17  14        9.52       -2.31     15.97 o 
   1  17  14      333.00      407.73     31.77 o 
  -7   0  15      105.73      119.10     28.76 o 
  -5   0  15       96.79       93.47     24.18 o 
  -3   0  15        0.73       22.28     16.69 o 
  -1   0  15     3974.27     4040.75    117.37 o 
   1   0  15      358.12      332.93     21.20 o 
   3   0  15        4.22        5.44     10.99 o 
   5   0  15      190.89      156.69     28.92 o 
   7   0  15       22.52       28.98     23.00 o 
  -8   1  15        0.08      -16.00     16.00 o 
  -7   1  15      478.71      465.25     30.88 o 
  -6   1  15       17.45       12.05     14.72 o 
  -5   1  15     1010.33     1082.72     59.16 o 
  -4   1  15      116.55      160.75     44.08 o 
  -3   1  15      394.74      444.57     25.75 o 
  -2   1  15       64.93       45.99     12.33 o 
  -1   1  15      467.75      519.71     43.20 o 
   0   1  15      162.79      242.94     18.85 o 
   1   1  15      553.86      514.93     25.59 o 
   2   1  15       16.75       30.60      7.97 o 
   3   1  15        3.29       -5.74     10.72 o 
   4   1  15       14.06       17.37      8.35 o 
   5   1  15      709.29      698.89     33.92 o 
   6   1  15        0.07        6.25     15.07 o 
   7   1  15      471.61      446.37     35.55 o 
  -7   2  15       12.03        0.33     15.76 o 
  -6   2  15      123.18      113.27     19.30 o 
  -5   2  15      288.54      301.84     28.87 o 
  -4   2  15      299.90      365.80     28.65 o 
  -3   2  15       47.73       55.04     13.89 o 
  -2   2  15      362.93      403.33     33.60 o 
  -1   2  15      701.55      789.32     30.66 o 
   0   2  15      669.61      613.71     27.16 o 
   1   2  15      122.42      129.05     12.52 o 
   2   2  15      205.16      173.17     10.20 o 
   3   2  15      427.06      350.94     15.77 o 
   4   2  15      380.52      348.81     19.89 o 
   5   2  15      127.65      130.21     15.52 o 
   6   2  15      281.19      297.22     26.86 o 
   7   2  15        2.41       -9.22     15.77 o 
  -7   3  15      135.14      110.79     20.71 o 
  -6   3  15       39.33       23.86     15.25 o 
  -5   3  15      138.07      151.68     18.89 o 
  -4   3  15       83.79       97.63     20.30 o 
  -3   3  15      867.62      936.53     36.07 o 
  -2   3  15      228.68      245.41     27.65 o 
  -1   3  15      242.63      261.68     19.43 o 
   0   3  15      484.04      537.79     25.38 o 
   1   3  15      203.85      214.03     12.11 o 
   2   3  15      702.96      696.31     18.10 o 
   3   3  15      347.84      307.59     35.79 o 
   5   3  15     1517.01     1497.03     41.32 o 
   6   3  15       13.41       20.45     12.67 o 
   7   3  15       74.70       55.65     21.08 o 
  -7   4  15       12.31      -11.60     16.73 o 
  -6   4  15      102.62       99.69     18.78 o 
  -5   4  15       24.67       28.34     14.47 o 
  -4   4  15      357.38      431.01     57.41 o 
  -3   4  15        3.59       -0.50     10.72 o 
  -2   4  15      333.77      346.55     54.62 o 
  -1   4  15       82.71       81.98     13.68 o 
   0   4  15     1654.21     1577.41     30.66 o 
   1   4  15      846.20      965.60     23.59 o 
   2   4  15       97.47       58.62      8.34 o 
   3   4  15      790.27      846.17     28.55 o 
   4   4  15      831.74      823.62     29.62 o 
   5   4  15       19.51       29.24     12.22 o 
   6   4  15      529.24      507.89     26.57 o 
   7   4  15        1.40       20.79     40.00 o 
  -7   5  15       13.51       -0.41     12.78 o 
  -6   5  15      179.23      186.61     18.34 o 
  -5   5  15      129.50      134.65     19.75 o 
  -4   5  15      261.01      262.22     22.34 o 
  -3   5  15       15.40       20.90     13.54 o 
  -2   5  15      948.20      907.04     35.24 o 
  -1   5  15        1.02       -3.81      7.97 o 
   0   5  15     1912.50     1726.54     32.63 o 
   1   5  15      536.31      535.14     18.01 o 
   2   5  15      976.58     1024.29     34.36 o 
   3   5  15      887.97      908.69     29.28 o 
   4   5  15      266.90      281.83     19.34 o 
   5   5  15      535.23      566.76     26.26 o 
   6   5  15        1.33      -11.67     11.67 o 
  -7   6  15        8.91       -8.31     15.53 o 
  -6   6  15      232.15      238.15     19.95 o 
  -5   6  15       63.11       72.80     13.63 o 
  -4   6  15      740.96      835.76     35.19 o 
  -3   6  15      277.99      259.86     64.58 o 
  -2   6  15       38.65       57.96     13.70 o 
  -1   6  15        4.57        2.75      8.20 o 
   0   6  15      765.31      777.45     21.13 o 
   1   6  15      446.84      401.94     24.34 o 
   2   6  15      165.88      142.90     13.15 o 
   3   6  15       19.92       32.73      9.73 o 
   4   6  15      476.39      448.48     29.01 o 
   5   6  15       21.23        8.97     11.52 o 
   6   6  15      718.32      638.37     29.46 o 
  -7   7  15        1.23      -11.91     14.70 o 
  -6   7  15      127.23      126.26     16.93 o 
  -5   7  15       13.26       17.94     11.10 o 
  -4   7  15      177.66      179.02     19.77 o 
  -3   7  15       26.48       26.00      9.95 o 
  -2   7  15       43.50       47.91      9.32 o 
  -1   7  15       36.40       37.25      8.56 o 
   0   7  15     1101.59     1053.56     30.04 o 
   1   7  15       33.84       20.70      7.02 o 
   2   7  15     1014.90     1022.25     30.84 o 
   3   7  15      369.72      458.24     44.48 o 
   4   7  15      169.81      162.87     16.63 o 
   5   7  15        3.79        3.90     11.95 o 
   6   7  15       11.45        8.79     12.97 o 
  -7   8  15       64.27       25.85     18.48 o 
  -6   8  15      446.91      409.15     42.16 o 
  -5   8  15        5.98       -2.74     10.52 o 
  -4   8  15      897.26     1004.40     32.27 o 
  -3   8  15       50.60       46.85     11.50 o 
  -2   8  15      151.04      192.45     13.61 o 
  -1   8  15      201.52      199.50     12.85 o 
   0   8  15      470.01      463.62     20.92 o 
   1   8  15       11.75       14.42      8.87 o 
   2   8  15      136.24       93.06     23.76 o 
   3   8  15       48.72       69.95     12.48 o 
   4   8  15      807.15      947.63     40.09 o 
   5   8  15      162.67      189.34     18.64 o 
   6   8  15      358.35      274.70     21.94 o 
  -6   9  15      115.80      104.56     29.17 o 
  -5   9  15      354.66      353.67     21.53 o 
  -4   9  15      127.72      109.06     14.58 o 
  -3   9  15      501.93      515.46     23.14 o 
  -2   9  15      140.35      199.86     13.59 o 
  -1   9  15        0.57       -6.92      6.96 o 
   0   9  15     1647.83     1633.35     39.05 o 
   1   9  15        7.92       -6.27     16.94 o 
   2   9  15      224.33      261.08     44.14 o 
   3   9  15      617.83      812.52     39.13 o 
   4   9  15        4.26        4.01     14.18 o 
   5   9  15      274.13      313.00     22.69 o 
   6   9  15        1.14       18.45     14.39 o 
  -6  10  15      135.46      105.95     25.76 o 
  -5  10  15       19.96       32.46     28.20 o 
  -4  10  15     1011.76     1098.45     34.36 o 
  -3  10  15       44.68       49.75     10.45 o 
  -2  10  15        4.56        6.26      7.90 o 
  -1  10  15        3.92        8.03      7.64 o 
   0  10  15       82.74      104.77     18.93 o 
   1  10  15      186.47      177.36     39.14 o 
   2  10  15        5.95       10.56     12.70 o 
   3  10  15       98.39      122.29     17.44 o 
   4  10  15       69.94       76.73     28.00 o 
   5  10  15      364.43      355.35     29.11 o 
  -6  11  15        5.82        9.70     15.50 o 
  -5  11  15      397.78      359.15     45.63 o 
  -4  11  15        1.73       -5.67     10.30 o 
  -3  11  15      937.81      906.41     26.64 o 
  -2  11  15        0.50        2.26      8.36 o 
  -1  11  15      250.55      233.71     14.17 o 
   0  11  15      344.99      372.70     26.00 o 
   1  11  15      133.17      173.33     20.67 o 
   2  11  15      428.90      482.96     29.71 o 
   3  11  15       25.73       61.10     17.59 o 
   4  11  15        1.36        1.92     11.38 o 
   5  11  15      374.22      353.33     32.53 o 
  -5  12  15        2.39        2.89     15.14 o 
  -4  12  15      180.00      190.81     15.49 o 
  -3  12  15       44.41       27.60      9.91 o 
  -2  12  15        5.11        9.85      8.87 o 
  -1  12  15      511.93      421.19     22.14 o 
   0  12  15       15.56       26.52     13.99 o 
   1  12  15      599.26      579.69     32.31 o 
   2  12  15      149.97      183.17     21.98 o 
   3  12  15      137.53      103.83     20.42 o 
   4  12  15       36.99       57.50     18.19 o 
   5  12  15       94.08       71.17     20.70 o 
  -5  13  15      332.96      285.33     39.74 o 
  -4  13  15        8.03        5.46     10.75 o 
  -3  13  15      393.06      295.07     16.95 o 
  -2  13  15        0.06        8.16      9.07 o 
  -1  13  15      121.85      123.04     19.42 o 
   0  13  15       52.25       39.65     16.46 o 
   1  13  15       13.44        1.11     14.84 o 
   2  13  15      148.46      140.98     21.70 o 
   3  13  15       50.58       46.89     21.13 o 
   4  13  15        0.09      -15.35     15.35 o 
  -4  14  15       38.04       43.10     13.76 o 
  -3  14  15        0.44       -9.17      9.17 o 
  -2  14  15      127.66      141.08     13.82 o 
  -1  14  15      763.26      717.38     37.06 o 
   0  14  15       29.82       28.78     16.10 o 
   1  14  15      813.66      783.14     38.80 o 
   2  14  15        3.39       -1.05     14.98 o 
   3  14  15      357.61      282.29     28.44 o 
   4  14  15        3.55       -1.07     16.65 o 
  -4  15  15        0.76        9.37     12.24 o 
  -3  15  15        3.17      -10.60     10.60 o 
  -2  15  15       24.84       51.34     13.75 o 
  -1  15  15      161.96      153.19     22.13 o 
   0  15  15       75.28      111.22     21.04 o 
   1  15  15        3.99       15.20     25.76 o 
   2  15  15       56.96       38.33     20.33 o 
   3  15  15      101.52       73.43     22.72 o 
  -3  16  15      173.36      148.21     23.09 o 
  -2  16  15       97.83      101.85     29.37 o 
  -1  16  15      484.45      489.82     32.87 o 
   0  16  15      124.97      161.46     22.98 o 
   1  16  15       73.54       47.55     19.38 o 
   2  16  15        0.62      -16.24     16.24 o 
  -1  17  15       33.06       34.46     23.62 o 
   0  17  15      140.15      120.03     23.40 o 
  -6   0  16       55.02       47.29     25.13 o 
  -4   0  16       24.31        3.47     16.36 o 
  -2   0  16      319.28      326.99     32.79 o 
   0   0  16     2243.80     2113.29     77.08 o 
   2   0  16      101.52      105.19     15.35 o 
   4   0  16     1043.96     1140.88     40.58 o 
   6   0  16       16.79       -3.91     19.60 o 
  -7   1  16        7.10      -16.25     16.25 o 
  -6   1  16      518.14      578.40     47.93 o 
  -5   1  16        8.00        2.84     14.15 o 
  -4   1  16      491.32      511.16     36.42 o 
  -3   1  16      199.91      227.02     25.35 o 
  -2   1  16     1408.63     1494.92     69.17 o 
  -1   1  16       23.99       12.94     27.42 o 
   0   1  16      309.06      259.94     44.03 o 
   1   1  16        2.85        7.06      8.47 o 
   2   1  16      419.32      382.41     16.40 o 
   3   1  16      336.64      304.68     15.75 o 
   4   1  16      480.17      518.79     20.27 o 
   5   1  16       13.73        2.04     11.37 o 
   6   1  16     1053.84      977.02     43.98 o 
  -7   2  16       58.24       50.94     19.22 o 
  -6   2  16       71.22       67.89     20.64 o 
  -5   2  16       52.73       63.33     16.38 o 
  -4   2  16      144.94      161.91     19.70 o 
  -3   2  16      599.11      663.55     31.64 o 
  -2   2  16      286.06      322.51     26.76 o 
  -1   2  16       19.05       20.82     12.43 o 
   0   2  16     1303.38     1332.37     41.99 o 
   1   2  16      530.74      593.30     22.78 o 
   2   2  16        3.53       -3.01      8.23 o 
   3   2  16      410.98      319.68     15.76 o 
   4   2  16      275.36      258.46     18.30 o 
   5   2  16      210.63      234.23     18.90 o 
   6   2  16        0.03       -0.96     14.42 o 
  -7   3  16       82.39       79.29     22.75 o 
  -6   3  16      328.28      359.12     28.00 o 
  -5   3  16       15.25       38.13     17.39 o 
  -4   3  16       14.95       14.57     13.34 o 
  -3   3  16     1545.64     1742.88     51.38 o 
  -2   3  16     1387.96     1339.87     58.41 o 
  -1   3  16      531.92      589.47     28.11 o 
   0   3  16       47.29       44.63     12.58 o 
   1   3  16     1737.43     1720.14     33.17 o 
   2   3  16     1658.75     1661.68     33.71 o 
   3   3  16       18.33       16.61     10.16 o 
   4   3  16     1402.54     1359.65     53.46 o 
   5   3  16       26.27       44.94     13.42 o 
   6   3  16      210.87      140.83     25.94 o 
  -7   4  16       23.82        4.90     12.95 o 
  -6   4  16       59.42       73.83     21.47 o 
  -5   4  16      216.34      255.05     29.32 o 
  -4   4  16      333.12      365.00     25.51 o 
  -3   4  16       23.50       54.32     14.99 o 
  -2   4  16       61.06       76.86     15.56 o 
  -1   4  16      291.44      353.52     45.63 o 
   0   4  16       33.09       21.38      9.34 o 
   1   4  16        0.97       -3.53      7.06 o 
   2   4  16      353.29      457.94     17.35 o 
   3   4  16      128.50      158.39     15.02 o 
   4   4  16      131.92      112.39     14.88 o 
   5   4  16      668.19      603.52     39.10 o 
   6   4  16        0.08       -7.10     12.46 o 
  -7   5  16      239.33      215.07     20.56 o 
  -6   5  16      108.81       85.38     15.60 o 
  -5   5  16       10.11       -0.37     13.52 o 
  -4   5  16        1.17        2.71     12.84 o 
  -3   5  16     1064.88     1068.39     39.68 o 
  -2   5  16      145.94      144.04     17.78 o 
  -1   5  16       64.85       48.72     13.46 o 
   0   5  16        8.48       23.52      8.06 o 
   1   5  16     2429.38     2364.88     50.01 o 
   2   5  16      112.62      139.54     13.50 o 
   3   5  16      465.23      467.30     22.68 o 
   4   5  16      377.66      383.26     22.05 o 
   5   5  16       11.04        2.82     11.60 o 
   6   5  16       54.74       42.69     15.59 o 
  -7   6  16      145.00      147.28     23.31 o 
  -6   6  16       26.92       21.79     12.67 o 
  -5   6  16      309.77      285.08     19.94 o 
  -4   6  16      339.15      380.14     21.36 o 
  -3   6  16        7.80       12.15     11.82 o 
  -2   6  16      117.43      132.38     20.16 o 
  -1   6  16      300.36      363.92     19.51 o 
   0   6  16      386.43      388.87     22.81 o 
   1   6  16        2.59        4.82      7.02 o 
   2   6  16       50.57       47.31     10.84 o 
   3   6  16     1926.27     1927.46     55.43 o 
   4   6  16       12.37       23.78     12.29 o 
   5   6  16      677.66      655.83     29.87 o 
   6   6  16       20.73       13.15     13.56 o 
  -7   7  16      104.58      125.11     22.80 o 
  -6   7  16       15.36       19.12     12.68 o 
  -5   7  16        1.27       -9.81      9.81 o 
  -4   7  16       52.73       36.12     12.45 o 
  -3   7  16      840.90      816.83     28.97 o 
  -2   7  16      279.79      358.63     16.93 o 
  -1   7  16      637.21      620.63     20.50 o 
   0   7  16      244.59      190.84     15.03 o 
   1   7  16       14.13       18.86     10.91 o 
   2   7  16       71.83       79.98     12.29 o 
   3   7  16      766.37      799.67     35.64 o 
   4   7  16       25.34       26.93     12.45 o 
   5   7  16       86.17      110.19     17.08 o 
   6   7  16        5.39        8.33     13.60 o 
  -6   8  16       11.60       10.09     12.33 o 
  -5   8  16      656.29      676.30     36.31 o 
  -4   8  16       17.44        9.91     10.94 o 
  -3   8  16       61.84       57.63     12.48 o 
  -2   8  16      379.12      452.83     20.67 o 
  -1   8  16      739.98      688.66     44.38 o 
   0   8  16        3.90        0.50      9.14 o 
   1   8  16        1.00       -5.20     23.45 o 
   2   8  16      142.46       82.36     29.55 o 
   3   8  16      859.76      963.62     31.40 o 
   4   8  16      212.02      234.22     24.04 o 
   5   8  16      260.77      222.61     20.53 o 
  -6   9  16       67.43       80.12     19.09 o 
  -5   9  16        0.06        1.35     11.01 o 
  -4   9  16      415.34      432.57     25.58 o 
  -3   9  16      325.80      331.91     32.69 o 
  -2   9  16      323.67      284.57     15.83 o 
  -1   9  16     2266.12     2404.69     51.00 o 
   0   9  16       45.80       25.26     10.29 o 
   1   9  16      105.02      114.08     17.53 o 
   2   9  16      372.94      406.93     53.16 o 
   3   9  16       20.32       24.56     11.56 o 
   4   9  16      248.94      302.07     49.42 o 
   5   9  16       52.63       61.94     19.29 o 
  -6  10  16        4.46      -10.73     14.14 o 
  -5  10  16      214.74      152.29     24.91 o 
  -4  10  16        0.45        3.99     10.90 o 
  -3  10  16      100.76      117.69     13.14 o 
  -2  10  16      130.87      115.84     12.37 o 
  -1  10  16        9.56       25.72     10.92 o 
   0  10  16      163.44      106.12     38.16 o 
   1  10  16       67.09       72.11     21.80 o 
   2  10  16        8.62        9.78     14.99 o 
   3  10  16      237.99      273.47     24.82 o 
   4  10  16      406.43      463.23     49.90 o 
   5  10  16      131.57      110.01     45.88 o 
  -5  11  16       22.90        4.93     23.45 o 
  -4  11  16      250.75      263.63     19.91 o 
  -3  11  16       30.43       30.38     10.30 o 
  -2  11  16      398.23      460.38     19.73 o 
  -1  11  16      139.52      112.24     14.43 o 
   0  11  16        1.45        2.70     15.55 o 
   1  11  16       22.50       22.13     18.00 o 
   2  11  16       54.76       64.04     17.77 o 
   3  11  16      184.95      183.66     22.63 o 
   4  11  16      271.04      277.71     39.98 o 
   5  11  16       15.18       10.56     18.07 o 
  -5  12  16       25.94       12.75     16.56 o 
  -4  12  16       20.04       12.99     11.11 o 
  -3  12  16       41.02       33.71     13.96 o 
  -2  12  16      422.90      402.09     18.99 o 
  -1  12  16       10.87        2.77     24.15 o 
   0  12  16      496.11      408.18     28.55 o 
   1  12  16       15.46       15.94     14.07 o 
   2  12  16      119.81       98.67     19.47 o 
   3  12  16      130.11      156.03     22.84 o 
   4  12  16      246.21      221.02     38.92 o 
  -4  13  16      241.96      255.54     20.93 o 
  -3  13  16        1.31       11.37     10.05 o 
  -2  13  16      219.49      186.63     15.10 o 
  -1  13  16       12.70       23.76     17.20 o 
   0  13  16        1.73       14.62     14.63 o 
   1  13  16       16.42       -1.42     14.61 o 
   2  13  16       11.12        2.64     15.24 o 
   3  13  16        0.14      -15.51     15.51 o 
   4  13  16      180.79      155.35     27.25 o 
  -4  14  16       22.25       -6.85     12.36 o 
  -3  14  16       76.83       68.34     12.88 o 
  -2  14  16      174.59      148.97     21.81 o 
  -1  14  16       36.90       36.31     16.65 o 
   0  14  16     1047.59     1154.99     46.74 o 
   1  14  16       44.30       52.86     18.00 o 
   2  14  16       48.16       50.91     18.79 o 
   3  14  16       14.35       11.17     40.65 o 
  -3  15  16        0.55        4.59     12.12 o 
  -2  15  16       70.75       85.55     19.32 o 
  -1  15  16      185.71      281.20     26.82 o 
   0  15  16        0.35       -0.47     15.26 o 
   1  15  16       46.91       42.09     17.97 o 
   2  15  16       27.53       40.08     19.18 o 
  -1  16  16       49.97       57.32     19.05 o 
   0  16  16      169.08      163.11     24.00 o 
   1  16  16        1.58       -6.90     21.83 o 
  -7   0  17        5.44       50.98     28.03 o 
  -5   0  17       78.64       61.76     26.80 o 
  -3   0  17        1.56        2.90     18.15 o 
  -1   0  17     1690.66     1625.63     68.65 o 
   1   0  17      901.75      911.07     50.11 o 
   3   0  17      548.20      636.63     51.75 o 
   5   0  17       71.64       24.01     22.11 o 
  -7   1  17      227.06      189.65     36.18 o 
  -6   1  17       41.49       37.96     17.32 o 
  -5   1  17     1186.74     1448.52     72.81 o 
  -4   1  17      143.18      146.14     19.99 o 
  -3   1  17      255.39      326.95     24.92 o 
  -2   1  17       79.41       50.53     13.84 o 
  -1   1  17       46.88       30.35     13.00 o 
   0   1  17      134.15      115.39     16.30 o 
   1   1  17      401.95      446.91     20.76 o 
   2   1  17       35.61       19.96      8.97 o 
   3   1  17      172.43      165.47     13.16 o 
   4   1  17      107.81      103.93     12.55 o 
   5   1  17      844.16      686.15     36.60 o 
   6   1  17       28.05       51.37     18.86 o 
  -7   2  17       59.37       41.21     19.13 o 
  -6   2  17       14.55       -0.79     15.64 o 
  -5   2  17      122.39      123.43     20.78 o 
  -4   2  17      133.36       88.17     18.06 o 
  -3   2  17      169.75      146.14     23.65 o 
  -2   2  17       36.83       13.08     14.58 o 
  -1   2  17     1250.89     1290.90     43.10 o 
   0   2  17       36.13       36.67     12.53 o 
   1   2  17      283.84      311.73     17.71 o 
   2   2  17        2.41        4.78      8.18 o 
   3   2  17      130.01      118.53     12.21 o 
   4   2  17      399.42      432.38     23.10 o 
   5   2  17       50.25       50.52     19.01 o 
   6   2  17        1.94       -1.84     16.24 o 
  -7   3  17      202.99      153.34     24.76 o 
  -6   3  17       83.22      104.52     20.41 o 
  -5   3  17      240.53      292.05     26.03 o 
  -4   3  17      107.59       95.99     17.91 o 
  -3   3  17       76.49       76.46     16.77 o 
  -2   3  17      855.07      902.26     36.44 o 
  -1   3  17      869.02      864.98     34.91 o 
   0   3  17     1440.34     1388.10     43.88 o 
   1   3  17      593.64      649.95     25.27 o 
   2   3  17      633.73      628.32     38.42 o 
   3   3  17       68.91       64.70     10.22 o 
   4   3  17      116.83      153.15     16.76 o 
   5   3  17      582.16      525.02     26.76 o 
   6   3  17       37.08       20.97     28.68 o 
  -7   4  17       16.96        5.27     13.67 o 
  -6   4  17      127.55      114.62     21.45 o 
  -5   4  17      193.56      216.65     23.76 o 
  -4   4  17      239.39      216.01     22.69 o 
  -3   4  17       56.85       94.35     17.31 o 
  -2   4  17      299.56      282.97     38.62 o 
  -1   4  17       22.99       55.88     30.12 o 
   0   4  17      280.63      271.75     21.06 o 
   1   4  17      632.27      601.18     20.07 o 
   2   4  17       48.80       49.20     11.20 o 
   3   4  17       26.73        8.37     10.75 o 
   4   4  17      471.71      447.25     23.50 o 
   5   4  17       19.33       20.99     13.33 o 
   6   4  17       84.51       59.54     15.60 o 
  -7   5  17       34.83       26.30     14.67 o 
  -6   5  17      103.99       98.57     16.88 o 
  -5   5  17       34.77       46.61     17.70 o 
  -4   5  17      153.39      198.61     38.62 o 
  -3   5  17      572.87      559.90     30.43 o 
  -2   5  17        7.67        1.78     12.37 o 
  -1   5  17      132.03      130.32     17.73 o 
   0   5  17     1709.84     1679.39     40.00 o 
   1   5  17      513.46      452.30     17.85 o 
   2   5  17      575.74      605.54     23.90 o 
   3   5  17       11.35       18.16     11.04 o 
   4   5  17       75.28       93.63     15.12 o 
   5   5  17      118.10      103.75     16.85 o 
   6   5  17       27.35       12.92     13.89 o 
  -6   6  17      202.45      152.97     28.40 o 
  -5   6  17       94.39       67.82     13.91 o 
  -4   6  17      148.42      129.25     25.16 o 
  -3   6  17      173.12      189.43     49.19 o 
  -2   6  17      687.46      682.40     32.41 o 
  -1   6  17        1.78        5.95     11.07 o 
   0   6  17        0.95       -2.81      8.98 o 
   1   6  17      284.15      299.83     17.77 o 
   2   6  17     1167.99     1187.08     33.48 o 
   3   6  17        0.55       14.63     14.06 o 
   4   6  17      739.93      705.90     29.30 o 
   5   6  17       57.41       35.04     14.39 o 
  -6   7  17        0.91      -11.58     11.58 o 
  -5   7  17       10.12        3.13     11.69 o 
  -4   7  17      309.83      311.21     20.88 o 
  -3   7  17       25.22       30.78     10.88 o 
  -2   7  17      784.90      739.29     27.34 o 
  -1   7  17      381.42      359.87     21.69 o 
   0   7  17      287.32      275.22     18.04 o 
   1   7  17       74.06       81.77     12.20 o 
   2   7  17      421.32      465.38     22.03 o 
   3   7  17      192.03      204.72     21.79 o 
   4   7  17       38.09       48.65     17.93 o 
   5   7  17        0.05       18.60     13.05 o 
  -6   8  17      254.14      215.13     28.25 o 
  -5   8  17       53.85       26.22     12.81 o 
  -4   8  17      305.54      333.34     21.36 o 
  -3   8  17       35.05       36.82     11.84 o 
  -2   8  17       51.29       39.27     10.22 o 
  -1   8  17       18.79        8.86      7.80 o 
   0   8  17       20.98       28.87     10.76 o 
   1   8  17        0.36      -14.65     14.65 o 
   2   8  17       91.27       96.26     31.32 o 
   3   8  17      100.49       57.24     22.56 o 
   4   8  17      416.95      416.39     29.96 o 
   5   8  17        0.16       -9.70     15.21 o 
  -6   9  17        0.10       15.06     15.83 o 
  -5   9  17       83.93      102.37     16.27 o 
  -4   9  17      102.75       97.79     15.22 o 
  -3   9  17      326.54      333.22     20.42 o 
  -2   9  17     1275.54     1371.80     33.12 o 
  -1   9  17       30.80       22.74     11.40 o 
   0   9  17      201.58      204.92     16.76 o 
   1   9  17      218.86      250.98     23.27 o 
   2   9  17      427.11      380.18     27.03 o 
   3   9  17      117.81      146.14     20.38 o 
   4   9  17        8.43        7.14     15.64 o 
   5   9  17       75.68       54.33     19.06 o 
  -5  10  17       97.40       72.83     15.19 o 
  -4  10  17      532.46      529.37     32.95 o 
  -3  10  17      299.77      276.82     19.28 o 
  -2  10  17       16.89       30.13     13.71 o 
  -1  10  17      234.97      226.95     17.82 o 
   0  10  17       29.17       19.72     13.99 o 
   1  10  17        1.06        2.00     13.11 o 
   2  10  17      100.23      115.06     24.49 o 
   3  10  17      141.75      142.98     21.36 o 
   4  10  17      148.31       90.30     20.61 o 
  -5  11  17      239.59      230.86     25.89 o 
  -4  11  17       68.52       75.74     14.60 o 
  -3  11  17      184.48      252.27     17.10 o 
  -2  11  17       54.94       28.78     10.34 o 
  -1  11  17      166.61      228.93     18.37 o 
   0  11  17      134.29      161.24     20.49 o 
   1  11  17      161.85      160.90     30.52 o 
   2  11  17       35.77        6.79     15.33 o 
   3  11  17      152.91      121.43     20.91 o 
   4  11  17        3.68       46.00     28.53 o 
  -4  12  17       28.89       27.36     19.31 o 
  -3  12  17      277.00      270.74     17.63 o 
  -2  12  17        4.50       -1.68      9.34 o 
  -1  12  17      587.98      582.22     37.87 o 
   0  12  17        2.83      -20.04     20.04 o 
   1  12  17      308.82      330.29     26.91 o 
   2  12  17       47.64       82.15     19.74 o 
   3  12  17      143.34      166.26     24.39 o 
  -4  13  17       25.49       28.95     17.04 o 
  -3  13  17      105.43      105.81     13.70 o 
  -2  13  17        0.97       -0.80     11.39 o 
  -1  13  17        1.66       11.88     15.78 o 
   0  13  17       29.68       25.10     16.51 o 
   1  13  17       10.97        9.45     16.60 o 
   2  13  17        0.22        0.69     16.39 o 
   3  13  17      249.35      241.66     27.54 o 
  -3  14  17       46.89       27.20     11.53 o 
  -2  14  17       27.23       24.48     18.40 o 
  -1  14  17      524.65      507.60     58.06 o 
   0  14  17       99.18       78.42     19.80 o 
   1  14  17      118.76      112.00     34.92 o 
   2  14  17        5.47       27.27     18.35 o 
  -2  15  17      216.17      279.89     27.83 o 
  -1  15  17        0.35        6.89     16.54 o 
   0  15  17        0.59       -5.60     18.78 o 
   1  15  17       36.93        6.80     18.36 o 
  -6   0  18        2.88       13.57     24.74 o 
  -4   0  18      966.17     1164.49     63.41 o 
  -2   0  18     1430.93     1193.86     60.13 o 
   0   0  18      892.95      949.46     52.68 o 
   2   0  18      109.10      156.44     17.88 o 
   4   0  18       70.24       67.07     21.67 o 
   6   0  18       66.54       50.19     27.08 o 
  -6   1  18      474.22      418.97     31.74 o 
  -5   1  18       41.95       77.04     19.26 o 
  -4   1  18        6.71       -0.01     15.16 o 
  -3   1  18      515.85      544.70     57.81 o 
  -2   1  18      223.65      240.56     21.81 o 
  -1   1  18      227.23      206.39     29.54 o 
   0   1  18       35.12       34.33     12.97 o 
   1   1  18        0.45        1.56     10.49 o 
   2   1  18      701.53      696.06     22.85 o 
   3   1  18       16.98       18.74     12.06 o 
   4   1  18      938.55      900.48     32.50 o 
   5   1  18       13.19       -1.51     15.92 o 
   6   1  18      148.06       94.43     21.97 o 
  -6   2  18        6.05        3.01     16.07 o 
  -5   2  18        9.00       -5.27     14.30 o 
  -4   2  18      308.74      345.06     26.88 o 
  -3   2  18        2.87        3.27     12.34 o 
  -2   2  18      460.14      383.39     25.31 o 
  -1   2  18       31.36       31.81     15.88 o 
   0   2  18      928.67      957.51     36.94 o 
   1   2  18      173.21      165.46     17.02 o 
   2   2  18       40.60       40.90     10.00 o 
   3   2  18      151.34      114.01     12.62 o 
   4   2  18       49.83       67.03     25.01 o 
   5   2  18        1.89        9.83     12.64 o 
   6   2  18       41.66       24.45     18.83 o 
  -6   3  18      233.45      283.95     27.79 o 
  -5   3  18       36.70       23.31     16.15 o 
  -4   3  18       13.83       -7.12     13.45 o 
  -3   3  18      158.73      118.39     17.82 o 
  -2   3  18      223.22      225.67     21.50 o 
  -1   3  18      412.44      387.29     38.85 o 
   0   3  18       17.49       15.00     12.80 o 
   1   3  18      349.26      331.15     33.74 o 
   2   3  18      220.21      207.48     21.81 o 
   3   3  18      576.16      640.21     28.18 o 
   4   3  18      532.94      500.81     25.51 o 
   5   3  18       15.23        8.11     12.71 o 
  -6   4  18       38.77       42.92     18.39 o 
  -5   4  18      117.91      108.92     21.67 o 
  -4   4  18      283.58      279.03     27.42 o 
  -3   4  18        4.61       -0.53     12.72 o 
  -2   4  18       66.72       42.42     15.63 o 
  -1   4  18       78.50       97.47     16.86 o 
   0   4  18       93.77       68.54     14.86 o 
   1   4  18      248.01      241.35     16.69 o 
   2   4  18        3.89       -1.62      9.69 o 
   3   4  18       61.36       32.16     12.23 o 
   4   4  18      112.68      137.83     17.27 o 
   5   4  18      113.05       78.80     16.19 o 
  -6   5  18        0.47       -4.60     11.87 o 
  -5   5  18       39.84       49.04     17.13 o 
  -4   5  18       81.13       61.06     18.34 o 
  -3   5  18      133.30      127.61     21.11 o 
  -2   5  18      109.09      103.00     17.19 o 
  -1   5  18      845.51      849.37     36.17 o 
   0   5  18      507.33      530.15     28.93 o 
   1   5  18      200.26      217.47     14.02 o 
   2   5  18       30.74       36.93     14.29 o 
   3   5  18      144.47      144.96     26.36 o 
   4   5  18      238.71      227.99     19.92 o 
   5   5  18      100.41      100.01     17.35 o 
  -6   6  18        0.42        3.05     19.22 o 
  -5   6  18      124.21      109.01     16.26 o 
  -4   6  18      123.94      119.74     20.69 o 
  -3   6  18      611.57      619.81     32.66 o 
  -2   6  18        1.37       -0.96     12.75 o 
  -1   6  18        1.19      -10.36     10.60 o 
   0   6  18       77.84       99.70     13.29 o 
   1   6  18        8.23       12.42     10.11 o 
   2   6  18        2.64       13.23     10.21 o 
   3   6  18      777.08      859.40     38.66 o 
   4   6  18      140.68      163.49     18.39 o 
   5   6  18      392.21      336.37     23.97 o 
  -6   7  18        5.57        8.77     13.61 o 
  -5   7  18        8.37        2.37     11.84 o 
  -4   7  18       50.25       36.37     13.51 o 
  -3   7  18     1032.19     1051.38     41.91 o 
  -2   7  18      286.21      297.70     19.07 o 
  -1   7  18      932.48      922.33     40.34 o 
   0   7  18       55.78       72.52     12.84 o 
   1   7  18       26.15       32.00     17.03 o 
   2   7  18       13.07       18.55     10.92 o 
   3   7  18       16.52       17.57     14.39 o 
   4   7  18        0.21      -14.52     14.52 o 
   5   7  18        2.41        6.32     13.39 o 
  -5   8  18      237.97      211.92     28.76 o 
  -4   8  18        2.97        0.35     11.34 o 
  -3   8  18        3.63       18.49     11.33 o 
  -2   8  18       31.29       20.20     11.27 o 
  -1   8  18        0.28        2.28     11.05 o 
   0   8  18       20.09       15.61     12.31 o 
   1   8  18       22.71        2.77     13.27 o 
   2   8  18       26.94       21.65     15.40 o 
   3   8  18      636.36      641.31     34.88 o 
   4   8  18       70.18      100.85     20.79 o 
   5   8  18      415.63      417.46     32.37 o 
  -5   9  18       75.04       70.75     15.71 o 
  -4   9  18      196.29      248.89     25.93 o 
  -3   9  18      115.57      113.57     15.63 o 
  -2   9  18      142.35      158.11     14.18 o 
  -1   9  18      865.04      831.12     30.45 o 
   0   9  18        1.94       12.43     14.17 o 
   1   9  18      291.43      338.40     26.52 o 
   2   9  18       52.08       65.48     17.52 o 
   3   9  18        8.25      -13.90     19.26 o 
   4   9  18      235.13      275.58     26.94 o 
  -5  10  18       88.86       67.47     25.36 o 
  -4  10  18      160.57      153.62     17.76 o 
  -3  10  18      110.86      115.43     15.77 o 
  -2  10  18      122.63      105.17     13.18 o 
  -1  10  18        2.88        6.81     10.95 o 
   0  10  18      209.41      254.78     47.97 o 
   1  10  18       74.57       90.99     19.52 o 
   2  10  18       91.20      105.55     28.23 o 
   3  10  18      327.75      303.30     41.27 o 
   4  10  18        8.14       25.58     25.74 o 
  -4  11  18       93.35      121.13     17.39 o 
  -3  11  18      167.90      152.50     15.09 o 
  -2  11  18      197.71      259.72     17.25 o 
  -1  11  18      103.59       62.93     17.81 o 
   0  11  18       15.94       19.96     15.86 o 
   1  11  18        0.31        3.53     14.90 o 
   2  11  18      134.29       95.00     20.33 o 
   3  11  18        7.51       20.64     16.52 o 
  -4  12  18      108.09      148.12     18.57 o 
  -3  12  18       12.17       17.49     11.59 o 
  -2  12  18      432.94      465.19     25.28 o 
  -1  12  18        3.87      -13.46     23.14 o 
   0  12  18      460.57      442.92     36.67 o 
   1  12  18       18.05        9.44     15.33 o 
   2  12  18       32.26       18.87     17.84 o 
   3  12  18       63.48       54.10     20.86 o 
  -3  13  18        0.53        3.92     10.39 o 
  -2  13  18       63.84       72.24     20.72 o 
  -1  13  18       51.28       44.50     18.08 o 
   0  13  18       54.57       81.93     19.94 o 
   1  13  18       20.42       13.11     16.99 o 
   2  13  18      133.62      104.98     34.59 o 
  -2  14  18      167.62      187.66     24.81 o 
  -1  14  18        6.64       11.23     16.89 o 
   0  14  18      152.67       90.03     21.13 o 
   1  14  18       28.13       -5.62     17.02 o 
  -5   0  19      518.38      579.63     51.27 o 
  -3   0  19      907.92     1059.76     60.73 o 
  -1   0  19      746.06      795.24     49.15 o 
   1   0  19      341.67      297.33     32.62 o 
   3   0  19        0.83       -8.15     11.84 o 
   5   0  19       37.36       70.35     28.03 o 
  -6   1  19       12.06       27.39     18.86 o 
  -5   1  19      195.29      171.62     23.99 o 
  -4   1  19      114.97      119.59     21.38 o 
  -3   1  19       67.28       39.30     16.35 o 
  -2   1  19       44.35       41.45     14.55 o 
  -1   1  19       20.65       17.87     14.44 o 
   0   1  19       89.77      122.39     40.54 o 
   1   1  19      333.70      310.45     35.60 o 
   2   1  19       42.81       58.03     11.03 o 
   3   1  19      772.97      703.85     24.74 o 
   4   1  19       30.87        9.40     12.27 o 
   5   1  19      686.93      640.41     41.05 o 
  -6   2  19       34.04       46.38     20.76 o 
  -5   2  19      383.70      439.37     44.91 o 
  -4   2  19        9.59        6.88     14.86 o 
  -3   2  19      110.04      125.88     19.55 o 
  -2   2  19       41.19       61.38     42.66 o 
  -1   2  19      781.47      878.50     36.50 o 
   0   2  19      182.37      166.85     19.66 o 
   1   2  19       23.12       26.99     12.72 o 
   2   2  19       19.07        9.94      9.79 o 
   3   2  19      119.12      120.15     13.34 o 
   4   2  19      158.49      157.51     20.52 o 
   5   2  19       56.70       34.80     21.44 o 
  -6   3  19        0.43        9.36     17.05 o 
  -5   3  19       66.19       55.88     20.14 o 
  -4   3  19       69.41       44.39     17.63 o 
  -3   3  19      404.44      416.05     28.38 o 
  -2   3  19       78.30       80.82     17.25 o 
  -1   3  19        0.20        7.71     18.09 o 
   0   3  19       85.55      104.26     16.28 o 
   1   3  19       72.82       51.92     11.63 o 
   2   3  19      446.87      453.27     22.97 o 
   3   3  19      495.70      487.85     24.68 o 
   4   3  19       18.81       -5.70     12.28 o 
   5   3  19      259.23      242.20     27.75 o 
  -6   4  19       65.66       57.58     21.64 o 
  -5   4  19      269.45      292.63     27.64 o 
  -4   4  19      319.63      348.85     44.14 o 
  -3   4  19      317.44      344.63     27.05 o 
  -2   4  19      193.04      221.07     22.40 o 
  -1   4  19      188.64      170.42     23.31 o 
   0   4  19      895.24      933.24     38.17 o 
   1   4  19       43.25       31.57     11.32 o 
   2   4  19      120.52      128.27     15.05 o 
   3   4  19        1.48       -2.34     13.50 o 
   4   4  19      357.44      299.28     22.33 o 
   5   4  19        0.18       -1.37     13.29 o 
  -6   5  19       46.26       37.18     14.80 o 
  -5   5  19       24.05       46.40     18.91 o 
  -4   5  19      356.02      362.62     29.20 o 
  -3   5  19       46.91       93.39     18.99 o 
  -2   5  19      383.46      364.49     26.87 o 
  -1   5  19       52.45       48.36     15.54 o 
   0   5  19      369.44      373.00     25.42 o 
   1   5  19       90.23       79.57     12.28 o 
   2   5  19      140.06      128.81     24.06 o 
   3   5  19       59.33       39.92     25.41 o 
   4   5  19       25.38       22.44     13.17 o 
   5   5  19       10.83       -1.00     13.49 o 
  -5   6  19        1.98        3.35     12.37 o 
  -4   6  19       21.83        2.37     23.40 o 
  -3   6  19        0.86        9.75     15.68 o 
  -2   6  19       75.46       46.01     30.55 o 
  -1   6  19       23.99       18.60     20.82 o 
   0   6  19        7.09       -3.01     10.29 o 
   1   6  19      284.30      289.17     18.82 o 
   2   6  19      171.04      130.09     19.75 o 
   3   6  19       17.92        3.33     14.07 o 
   4   6  19      431.30      468.27     36.97 o 
  -5   7  19       40.45       21.17     13.86 o 
  -4   7  19      152.32      116.39     20.98 o 
  -3   7  19       27.06       37.44     19.53 o 
  -2   7  19     1333.36     1272.72     37.11 o 
  -1   7  19      101.26      101.22     18.08 o 
   0   7  19      267.85      204.23     17.83 o 
   1   7  19        5.97       13.68     14.02 o 
   2   7  19       15.26        5.42     21.05 o 
   3   7  19       37.31       30.92     16.90 o 
   4   7  19       25.82       19.44     15.93 o 
  -5   8  19       75.69       86.47     18.25 o 
  -4   8  19       61.51       59.14     14.55 o 
  -3   8  19       18.69       17.13     12.01 o 
  -2   8  19       49.54       67.56     13.42 o 
  -1   8  19        0.31        9.56     11.67 o 
   0   8  19        3.30        5.33     10.24 o 
   1   8  19        0.20        3.06     17.11 o 
   2   8  19      761.60      799.21     56.53 o 
   3   8  19        7.85       -2.24     22.78 o 
   4   8  19      553.00      538.34     34.82 o 
  -5   9  19       56.57       40.95     15.02 o 
  -4   9  19       40.99       13.34     12.96 o 
  -3   9  19       71.71       97.08     15.99 o 
  -2   9  19      506.27      463.13     23.83 o 
  -1   9  19      108.88      140.03     17.10 o 
   0   9  19       96.18       63.51     17.86 o 
   1   9  19       57.95       74.39     25.88 o 
   2   9  19       85.76       94.97     19.63 o 
   3   9  19      233.08      294.34     41.21 o 
   4   9  19        2.61      -20.71     23.78 o 
  -4  10  19       59.95       68.23     22.00 o 
  -3  10  19      217.28      194.34     18.83 o 
  -2  10  19       32.21       16.75     12.61 o 
  -1  10  19      350.66      372.39     41.83 o 
   0  10  19      150.52      153.56     22.04 o 
   1  10  19        7.36       -1.20     14.92 o 
   2  10  19      263.16      279.98     54.78 o 
   3  10  19       21.74        8.99     24.90 o 
  -4  11  19       47.90       22.00     13.97 o 
  -3  11  19       33.44       48.38     14.66 o 
  -2  11  19      137.08      146.80     31.95 o 
  -1  11  19        0.09       10.48     27.53 o 
   0  11  19        0.74        7.84     15.36 o 
   1  11  19      169.30      238.38     38.14 o 
   2  11  19       14.51       26.32     17.30 o 
   3  11  19      190.62      153.34     34.84 o 
  -3  12  19      186.54      177.28     19.18 o 
  -2  12  19        3.26       14.88     13.31 o 
  -1  12  19      211.15      255.07     34.60 o 
   0  12  19       28.71       30.93     17.37 o 
   1  12  19       31.04       31.05     18.42 o 
   2  12  19       37.46       27.10     17.83 o 
  -2  13  19        5.72       29.61     17.35 o 
  -1  13  19        6.85       11.52     15.61 o 
   0  13  19       11.13        5.63     16.66 o 
   1  13  19      129.21      133.97     23.80 o 
  -6   0  20      245.52      322.09     43.39 o 
  -4   0  20       15.64      -21.16     21.16 o 
  -2   0  20      399.52      375.75     38.82 o 
   0   0  20       89.25      142.55     26.07 o 
   2   0  20        0.18       -1.75     13.42 o 
   4   0  20      112.67      117.65     31.78 o 
  -6   1  20      200.99      174.95     44.59 o 
  -5   1  20        0.95      -11.51     19.15 o 
  -4   1  20       13.72       15.20     24.34 o 
  -3   1  20        4.95       -0.98     14.33 o 
  -2   1  20       33.44       36.75     15.31 o 
  -1   1  20       25.58       21.64     13.95 o 
   0   1  20      408.61      453.38     27.69 o 
   1   1  20       40.24       59.00     16.10 o 
   2   1  20      538.00      462.44     23.34 o 
   3   1  20        0.10        1.05      9.93 o 
   4   1  20      723.67      680.91     30.56 o 
  -5   2  20        0.42      -12.60     16.18 o 
  -4   2  20      285.53      295.96     27.50 o 
  -3   2  20       26.96       29.41     15.88 o 
  -2   2  20      481.36      489.35     50.32 o 
  -1   2  20        0.90        5.90     12.69 o 
   0   2  20       38.13       29.19     14.41 o 
   1   2  20      126.49      126.99     18.22 o 
   2   2  20       50.46       47.22     12.45 o 
   3   2  20      271.79      271.91     20.96 o 
   4   2  20       59.78       32.78     14.38 o 
  -5   3  20      179.24      212.01     27.06 o 
  -4   3  20       86.99       89.44     20.41 o 
  -3   3  20       56.04       45.80     16.73 o 
  -2   3  20        0.13       -9.82     12.78 o 
  -1   3  20       43.18       31.58     14.78 o 
   0   3  20       86.51       82.96     51.76 o 
   1   3  20       79.39       87.70     42.46 o 
   2   3  20      186.97      181.09     30.94 o 
   3   3  20       10.98       17.58     16.58 o 
   4   3  20      317.62      310.14     23.15 o 
  -5   4  20       31.48       49.19     19.89 o 
  -4   4  20      186.58      195.21     35.85 o 
  -3   4  20      427.94      558.53     33.98 o 
  -2   4  20      232.17      232.86     26.94 o 
  -1   4  20      143.11      121.62     18.59 o 
   0   4  20        8.55       14.11     16.14 o 
   1   4  20       96.58      101.96     13.94 o 
   2   4  20       48.06       30.08     12.44 o 
   3   4  20      979.46     1009.03     43.86 o 
   4   4  20        4.48       -3.12     13.13 o 
  -5   5  20      264.65      248.59     33.39 o 
  -4   5  20        3.84       18.08     16.36 o 
  -3   5  20      578.95      595.10     49.54 o 
  -2   5  20        2.33        2.57     19.43 o 
  -1   5  20       92.60       52.37     16.00 o 
   0   5  20      441.05      486.88     28.96 o 
   1   5  20      114.06       88.51     17.36 o 
   2   5  20       22.21       19.17     14.68 o 
   3   5  20      157.09      163.71     22.55 o 
   4   5  20        7.71       -7.90     15.55 o 
  -5   6  20       48.21       64.80     15.95 o 
  -4   6  20       34.71       29.88     18.34 o 
  -3   6  20        3.69        4.79     15.65 o 
  -2   6  20       92.46      111.14     20.19 o 
  -1   6  20      272.12      221.43     26.97 o 
   0   6  20      101.70       97.63     18.15 o 
   1   6  20       25.93       12.90     11.39 o 
   2   6  20        6.14      -19.26     19.26 o 
   3   6  20      336.32      338.17     28.51 o 
   4   6  20        0.14       11.31     15.99 o 
  -5   7  20       29.24        4.84     13.63 o 
  -4   7  20       10.04        3.10     12.31 o 
  -3   7  20      381.39      377.99     25.93 o 
  -2   7  20       12.13       17.20     12.27 o 
  -1   7  20      804.33      850.74     39.05 o 
   0   7  20        0.15        3.17     11.15 o 
   1   7  20       90.02       64.48     17.59 o 
   2   7  20        0.09      -20.55     20.55 o 
   3   7  20        4.39       10.39     21.94 o 
   4   7  20       34.75       47.58     32.72 o 
  -4   8  20       47.39       43.09     15.02 o 
  -3   8  20        0.05        7.35     12.22 o 
  -2   8  20      180.71      220.28     19.26 o 
  -1   8  20       18.75       10.60     14.47 o 
   0   8  20       58.23       62.89     14.28 o 
   1   8  20      493.45      465.20     31.44 o 
   2   8  20       28.13       -1.90     20.27 o 
   3   8  20      463.56      522.79     51.04 o 
  -4   9  20       66.49       58.53     15.31 o 
  -3   9  20      200.33      196.68     19.55 o 
  -2   9  20      213.82      226.88     24.83 o 
  -1   9  20      125.91      128.30     16.95 o 
   0   9  20       29.98       21.35     16.33 o 
   1   9  20       51.74       48.90     31.82 o 
   2   9  20      199.01      217.56     36.80 o 
   3   9  20        7.05      -16.97     25.35 o 
  -3  10  20        1.79       -6.31     11.74 o 
  -2  10  20      205.25      227.08     24.47 o 
  -1  10  20       62.07       38.40     13.56 o 
   0  10  20       44.06       34.03     17.17 o 
   1  10  20      117.49      116.26     21.27 o 
   2  10  20       15.86       -2.27     25.46 o 
  -2  11  20       26.79       27.42     14.44 o 
  -1  11  20       12.30        0.94     14.11 o 
   0  11  20       92.58      109.65     25.52 o 
   1  11  20       35.33       35.21     17.47 o 
  -1  12  20        6.55       -2.63     21.13 o 
   0  12  20       49.14       53.11     26.52 o 
  -5   0  21      204.32      198.68     38.70 o 
  -3   0  21       11.49       37.18     24.96 o 
  -1   0  21      242.97      278.71     35.85 o 
   1   0  21       42.74       19.71     20.94 o 
   3   0  21       93.70       92.71     19.69 o 
  -5   1  21       31.54       47.82     21.39 o 
  -4   1  21       43.81       63.12     24.40 o 
  -3   1  21      169.38      219.43     31.61 o 
  -2   1  21        2.44       10.84     13.30 o 
  -1   1  21      113.79      114.02     19.69 o 
   0   1  21        2.36      -11.72     11.72 o 
   1   1  21      621.50      606.66     49.15 o 
   2   1  21       15.27       -8.26     10.68 o 
   3   1  21      543.09      513.28     22.71 o 
   4   1  21        0.11       -3.77     12.84 o 
  -5   2  21      279.03      276.62     33.62 o 
  -4   2  21       80.79      101.33     26.16 o 
  -3   2  21      396.44      342.04     28.51 o 
  -2   2  21        6.01       -0.63     16.59 o 
  -1   2  21      532.89      608.25     43.76 o 
   0   2  21      162.24      136.99     39.79 o 
   1   2  21       39.79       65.82     20.52 o 
   2   2  21      212.97      192.70     17.62 o 
   3   2  21      150.46      174.25     39.68 o 
   4   2  21       40.51       51.09     15.84 o 
  -5   3  21        8.70       -0.07     19.49 o 
  -4   3  21      118.94      153.47     42.99 o 
  -3   3  21       30.87       24.24     16.65 o 
  -2   3  21      233.84      246.05     24.88 o 
  -1   3  21      114.31      139.69     20.34 o 
   0   3  21        0.67      -11.81     11.98 o 
   1   3  21       46.57       50.66     15.99 o 
   2   3  21        5.05       -6.83     10.97 o 
   3   3  21      467.03      483.39     32.66 o 
   4   3  21        1.07      -10.77     12.82 o 
  -5   4  21      259.45      244.97     28.52 o 
  -4   4  21       70.55       77.95     21.38 o 
  -3   4  21      141.86      177.35     23.88 o 
  -2   4  21       36.04       21.45     15.65 o 
  -1   4  21       46.66       35.82     15.80 o 
   0   4  21      229.45      139.37     31.97 o 
   1   4  21      141.46      125.48     19.96 o 
   2   4  21      679.50      811.91     40.44 o 
   3   4  21        7.28       22.33     17.02 o 
   4   4  21      160.67      114.83     18.45 o 
  -4   5  21      319.58      259.11     27.50 o 
  -3   5  21        1.09      -13.87     14.28 o 
  -2   5  21      120.20      161.09     22.67 o 
  -1   5  21       81.78       88.99     29.17 o 
   0   5  21       73.58       90.06     25.72 o 
   1   5  21      127.62      144.42     26.83 o 
   2   5  21      259.44      340.97     94.43 o 
   3   5  21       90.66       86.11     21.30 o 
  -4   6  21       16.52       27.73     13.91 o 
  -3   6  21        1.05       -9.92     15.30 o 
  -2   6  21      430.87      482.93     32.60 o 
  -1   6  21       56.17       74.66     18.61 o 
   0   6  21       93.48       35.41     37.44 o 
   1   6  21        3.08       37.63     22.95 o 
   2   6  21      555.46      489.54     47.02 o 
   3   6  21        5.30       11.92     17.30 o 
  -4   7  21       81.58       55.22     15.63 o 
  -3   7  21        8.67       17.77     14.77 o 
  -2   7  21      540.17      566.87     34.46 o 
  -1   7  21       74.51       60.24     27.86 o 
   0   7  21       66.29       54.90     17.13 o 
   1   7  21       14.61       34.66     16.75 o 
   2   7  21      204.56      250.56     39.37 o 
   3   7  21       45.77        8.10     25.58 o 
  -3   8  21       76.23       56.71     15.50 o 
  -2   8  21      150.15      212.35     34.14 o 
  -1   8  21       25.25       33.56     16.43 o 
   0   8  21      202.91      151.50     22.36 o 
   1   8  21       15.78        4.32     14.99 o 
   2   8  21      110.79       97.16     30.32 o 
  -3   9  21       50.84       55.07     15.62 o 
  -2   9  21      303.14      289.70     26.90 o 
  -1   9  21       19.32       39.26     16.90 o 
   0   9  21        3.98       -8.12     15.42 o 
   1   9  21       22.29        6.80     15.63 o 
   2   9  21       11.63      -12.29     19.82 o 
  -2  10  21        0.41       -7.64     16.13 o 
  -1  10  21       78.64       34.33     19.21 o 
   0  10  21      110.52      136.08     23.18 o 
   1  10  21        9.48      -15.41     15.41 o 
  -4   0  22      210.61      157.98     36.80 o 
  -2   0  22      383.81      321.11     38.20 o 
   0   0  22        2.61       -9.33     18.09 o 
   2   0  22       67.34       57.51     25.41 o 
  -4   1  22       90.86      134.47     24.75 o 
  -3   1  22       15.05       -8.09     14.15 o 
  -2   1  22        0.82        2.01     14.85 o 
  -1   1  22        0.59       -6.96     18.37 o 
   0   1  22      138.52      128.70     19.50 o 
   1   1  22        1.30        6.01     13.40 o 
   2   1  22      495.41      597.16     33.71 o 
   3   1  22        0.22      -15.11     15.13 o 
  -4   2  22      163.17      114.19     22.70 o 
  -3   2  22      107.93      131.81     33.95 o 
  -2   2  22      129.10      135.83     23.57 o 
  -1   2  22      218.49      220.92     24.46 o 
   0   2  22      170.77      129.85     25.72 o 
   1   2  22       79.58       80.14     17.29 o 
   2   2  22       24.59       33.27     15.73 o 
   3   2  22      144.32      168.53     28.59 o 
  -4   3  22       69.64       98.36     22.45 o 
  -3   3  22      262.88      252.41     27.00 o 
  -2   3  22       86.45       53.95     17.39 o 
  -1   3  22       17.63       13.63     15.82 o 
   0   3  22       91.73       99.03     19.30 o 
   1   3  22       68.18       61.98     17.12 o 
   2   3  22      302.87      301.77     21.70 o 
   3   3  22        8.87       11.82     18.00 o 
  -4   4  22       75.16       50.87     24.60 o 
  -3   4  22        5.82       17.92     17.65 o 
  -2   4  22       19.39       19.78     16.39 o 
  -1   4  22      350.15      410.68     29.65 o 
   0   4  22      121.77      123.14     20.41 o 
   1   4  22      253.57      231.21     24.09 o 
   2   4  22       15.32       19.56     32.55 o 
   3   4  22      358.81      374.20     83.80 o 
  -4   5  22       12.90       16.94     17.76 o 
  -3   5  22      209.30      289.61     28.52 o 
  -2   5  22        1.86        3.61     16.30 o 
  -1   5  22        6.27        2.89     29.12 o 
   0   5  22      152.96      153.40     21.93 o 
   1   5  22       88.28      123.32     33.36 o 
   2   5  22      137.61      126.65     31.04 o 
  -3   6  22        0.96      -17.55     18.78 o 
  -2   6  22       57.34       86.45     38.16 o 
  -1   6  22      503.71      559.81     53.73 o 
   0   6  22        4.16       -0.76     18.98 o 
   1   6  22      535.66      454.68     46.97 o 
   2   6  22        0.80       -3.07     23.06 o 
  -3   7  22      205.73      188.45     20.29 o 
  -2   7  22       37.31       45.89     18.60 o 
  -1   7  22       83.34       83.30     20.08 o 
   0   7  22        9.49       15.07     15.42 o 
   1   7  22       53.49       76.27     29.71 o 
   2   7  22       76.29      111.12     32.44 o 
  -2   8  22       67.00       46.58     19.58 o 
  -1   8  22      212.77      244.48     25.66 o 
   0   8  22        0.22       -8.21     21.33 o 
   1   8  22       97.94       73.85     27.11 o 
  -1   9  22        8.06       -9.92     15.24 o 
   0   9  22       29.68        3.62     16.21 o 
  -1   0  23      119.44       99.39     30.09 o 
   1   0  23       15.10       -2.79     19.99 o 
  -3   1  23      142.27      136.80     24.13 o 
  -2   1  23        2.89        1.89     15.65 o 
  -1   1  23       15.18       10.73     17.08 o 
   0   1  23        3.31       36.66     16.56 o 
   1   1  23      198.13      179.20     22.43 o 
   2   1  23       15.54        2.76     15.24 o 
  -3   2  23       73.59       91.96     21.37 o 
  -2   2  23       89.31      104.30     21.81 o 
  -1   2  23      200.52      249.89     25.00 o 
   0   2  23       47.85       49.22     17.86 o 
   1   2  23       45.92       69.26     18.34 o 
   2   2  23       61.04       86.04     18.99 o 
  -3   3  23      192.45      203.23     26.59 o 
  -2   3  23        9.39        3.68     15.79 o 
  -1   3  23      127.47      107.24     20.78 o 
   0   3  23        6.38       11.10     15.85 o 
   1   3  23      216.59      201.24     70.98 o 
   2   3  23        0.45       -5.36     21.77 o 
  -3   4  23       19.54       -0.66     16.37 o 
  -2   4  23       99.01       86.13     35.80 o 
  -1   4  23       35.58       42.46     18.05 o 
   0   4  23      388.88      455.81     31.27 o 
   1   4  23        0.34      -14.37     14.37 o 
  -2   5  23       83.82       83.33     21.85 o 
  -1   5  23       49.12       24.40     17.96 o 
   0   5  23        1.93       -9.23     14.34 o 
   1   5  23       43.44       23.95     23.62 o 
  -2   6  23      469.71      624.70     37.18 o 
  -1   6  23        9.58        3.50     15.12 o 
   0   6  23      250.17      246.02     25.68 o 
  -2   0  24      111.65       98.45     30.93 o 
   0   0  24       77.29       77.84     27.53 o 
  -1   1  24        2.98        2.42     15.81 o 
   0   1  24       25.19       -1.00     26.13 o 
  -1   2  24       21.86        5.84     16.19 o 
   0   2  24       24.44       16.26     15.79 o 
  -1   3  24        1.22       11.64     16.11 o 
                                                 
